# Supplementary material for: Modulation of pulsed electric field induced oxidative processes in protein solutions by pro- and antioxidants sensed by biochemiluminescence
Source: Sci Rep. 2024 Sep 30;14:22649. doi: 10.1038/s41598-024-71626-6 (PMC11442601; doi:10.1038/s41598-024-71626-6)
Supplement: Supplementary file 2 — Supplementary Information 2. [file 41598_2024_71626_MOESM2_ESM.xlsx]

## Sheet: calculations PEF proteins
Migration of charged particles of given radius in the viscous environment subjected to the electric field										Migration of charged particles of known electrophoretic mobility subjected to the electric field										Cell and electrolyte properties										segment	x/m	n/n0	2n/n0 (symmetry)	2n/mol (symmetry)	c (mmol/L) vs. x/m
																														-1000	-0.002	2.06756e-05
Applied voltage			U	1500	V					Applied voltage			U	1500	V					Distance between electrodes			L	0.002	m					-999	-0.001998	2.08415e-05
Distance between electrodes			L	0.002	m					Distance between electrodes			L	0.002	m					Electrode diameter			d	0.026	m					-998	-0.001996	2.10087e-05
Pulse duration			t	0.0001	s					Pulse duration			t	0.0001	s					Geometrical area of electrode			A	0.000530929	m2					-997	-0.001994	2.1177e-05
Number of pulses			N	30	-					Number of pulses			N	30	-					Cell volume			V	1.06186e-06	m3					-996	-0.001992	2.13464e-05
Charge number			z	1	-	(e.g. Na+ has +1)				Electrophoretic mobility			u	9.5e-09	m2/(V.s)	(e.g. BSA has 9.5e-9 m2/(V.s) at pH > 7)				Concentration of NaH2PO4			c(-1)	0.612	mol/m3 (mmol/L)					-995	-0.00199	2.15171e-05
Elementary charge			e	1.602e-19	C					Field strength			E	750000	V/m					Concentration of Na2HPO4			c(-2)	1.411	mol/m3 (mmol/L)					-994	-0.001988	2.1689e-05
Solvent viscosity			η	0.00089	Pa.s	(e.g. water has 8.90e-4 Pa.s at 298 K)				Migration velocity			v	0.007125	m/s					Electrophoretic mobility of Na+			u(+1)	5.19e-08	m2/(V.s)	(5.19e-8 m2/(V.s) @ zero ionic strength)				-993	-0.001986	2.1862e-05
Ionic radius			r	1.84e-10	m	(e.g. Na+ has 1.84e-10 m)				Migration distance			x	2.1375e-05	m					Electrophoretic mobility of H2PO4-			u(-1)	3.46e-08	m2/(V.s)	(3.46e-8 m2/(V.s) @ zero ionic strength)				-992	-0.001984	2.20363e-05
Solvent density			ρ	1000	kg/m3	(e.g. water has 1000 kg/m3)														Electrophoretic mobility of HPO42-			u(-2)	6.14e-08	m2/(V.s)	(6.14e-8 m2/(V.s) @ zero ionic strength)				-991	-0.001982	2.22117e-05
Electrophoretic mobility			u	5.18999e-08	m2/(V.s)	(e.g. Na+ has 5.19e-8 m2/(V.s))				Concentration and conductivity contribution of proteins										Faraday constant			F	96485	C/mol					-990	-0.00198	2.23884e-05
Field strength			E	750000	V/m															Conductivity contribution of protein			κ(protein)	0	S/m	(based on conductometric measurements)				-989	-0.001978	2.25663e-05
Migration velocity			v	0.0389249	m/s					Mass concentration			ρ	20	g/L (mg/mL)					Solution conductivity (electrolyte + protein)			κ	0.0359571	S/m	(neglecting H+ and OH-)				-988	-0.001976	2.27455e-05
Migration distance			x	0.000116775	m					Molar mass			M	66000	g/mol	(e.g. 66000 g/mol for BSA)				Solution resistance			R	104.763	Ohm	(neglecting H+ and OH-)				-987	-0.001974	2.29259e-05
Reynolds number			Re	1.60948e-05	-					Molar concentration			c	0.00030303	mol/L					Applied voltage			U	1500	V					-986	-0.001972	2.31075e-05
										Molar concentration			c	0.30303	mol/m3 (mmol/L)					Measured current			I	8	A					-985	-0.00197	2.32904e-05
										Electrophoretic mobility			u	9.5e-09	m2/(V.s)	(e.g. BSA has 9.5e-9 m2/(V.s) at pH > 7)				Voltage drop due to the solution resistance			IR	838.105	V					-984	-0.001968	2.34745e-05
										Faraday constant			F	96485	C/mol					Effective cell voltage			U-IR	661.895	V					-983	-0.001966	2.36599e-05
										Charge number			z	1	-	(this depends on pH!!!)														-982	-0.001964	2.38466e-05
Estimation of the ionic radius and electrophoretic mobility from the molar mass (spherical particles)										Conductivity contribution			κ	0.00027776	S/m					Temperature increase due to Joule heating										-981	-0.001962	2.40346e-05
																														-980	-0.00196	2.42238e-05
Molar mass			M	66	kg/mol	(e.g. 66 kg/mol for BSA)				Amount of electrogenerated product based on passed electric charge										Measured current			I	4	A					-979	-0.001958	2.44143e-05
Density of the molecule			ρ	1000	kg/m3	(1000 kg/m3 estimated for org compounds)														Solution resistance			R	400	Ohm	(either calculated or measured by IS)				-978	-0.001956	2.46062e-05
Avogadro constant			NA	6.022e+23	1/mol					Measured current			I	12.4	A					Pulse duration			t	0.0001	s					-977	-0.001954	2.47993e-05
Diameter			d	5.93753e-09	m					Pulse duration			t	0.0001	s					Number of pulses			N	60	-					-976	-0.001952	2.49938e-05
Radius			r	2.96876e-09	m					Number of pulses			N	30	-					Electrode diameter			d	0.013	m					-975	-0.00195	2.51896e-05
Charge number			z	1	-	(this depends on pH!!!)				Passed electric charge			Q	0.0372	C					Distance between electrodes			L	0.001	m					-974	-0.001948	2.53867e-05
Elementary charge			e	1.602e-19	C					Faraday constant			F	96485	C/mol					Electrolyte density			ρ	997	kg/m3	(997 kg/m3 at 25 °C for pure water)				-973	-0.001946	2.55852e-05
Solvent viscosity			η	0.00089	Pa.s	(e.g. water has 8.90e-4 Pa.s at 298 K)				Electrons exchanged per reaction			z	1	-	(not to be confused with charge number!!!)				Electrolyte heat capacity			cp	4184	J/(kg.K)	(4184 J/(kg.K) for pure water)				-972	-0.001944	2.5785e-05
Electrophoretic mobility			u	3.21659e-09	m2/(V.s)	(this depends on pH and ionic strength!!!)				Amount of electrogenerated product			n	3.85552e-07	mol					Temperature increase by Joule heating			ΔT	69.3534	K	(assuming no heat transport)				-971	-0.001942	2.59862e-05
										Pressure			p	101325	Pa					Joule heating			Q	38.4	J	(assuming no heat transport)				-970	-0.00194	2.61887e-05
										Temperature			T	298	K															-969	-0.001938	2.63926e-05
										Molar gas constant			R	8.314	J/(mol.K)					Heat transport rate for known temperature difference										-968	-0.001936	2.65978e-05
										Volume of electrogenerated gas product			V	9.42742e-09	m3	(assuming zero solubility of gas product)														-967	-0.001934	2.68045e-05
Solution conductivity from pulsed electric field										Volume of electrogenerated gas product			V	0.00942742	mL	(assuming zero solubility of gas product)				Temperature difference			ΔT	8.06	K	(due to Joule heating by pulsing)				-966	-0.001932	2.70125e-05
																				Electrode thickness			LE	0.003	m	(only one eletrode is considered)				-965	-0.00193	2.7222e-05
Voltage magnitude			U	1500	V	(consider first pulse)				Concentration of dissolved oxygen in water										Electrode diameter			d	0.026	m					-964	-0.001928	2.74328e-05
Current magnitude			I	15	A	(consider first pulse)														Electrode thermal conductivity			λ	6.3	W/(m.K)	(6.3 W/(m.K) for glassy carbon, 16.3 W/(m.K) for steel)				-963	-0.001926	2.7645e-05
Electrode area			A	0.0001	m2					Air pressure			p	101325	Pa					Heat transport rate			dQ/dt	8.98651	W	(through the entire electrode area)				-962	-0.001924	2.78587e-05
Distance between electrodes			L	0.001	m					Molar fraction of oxygen in air			x(O2)	0.21	-	(0.21 for fresh air)														-961	-0.001922	2.80738e-05
Solution conductivity			κ	0.1	S/m					Partial pressure of oxygen in air			p(O2)	21278.2	Pa					Concentration profile at varied time resulting from the diffusion of initially introduced species										-960	-0.00192	2.82903e-05
										Henry constant of oxygen in water			H(O2/H2O)	4400000000	Pa	(4.4e9 Pa at 25 °C)														-959	-0.001918	2.85083e-05
Solution conductivity from impedance spectroscopy										Water density			ρ(H2O)	997	kg/m3	(997 kg/m3 at 25 °C)				Diffusion coefficient			D	2.5e-09	m2/s	(e.g. 2.5e-9 m2/s for O2 in H2O at 25 °C)				-958	-0.001916	2.87277e-05
										Water molar mass			M(H2O)	0.01802	kg/mol					Amount of introduced species			n0	2.49e-09	mol	(all amount introduced at 0 s)				-957	-0.001914	2.89486e-05
Solution resistance			R	400	Ohm	(take impedance at minimum phase shift)				Concentration of dissolved oxygen in water			c(O2)	0.267561	mol/m3 (mmol/L)					Probed distance			L	0.002	m	(e.g. distance between electrodes)				-956	-0.001912	2.91709e-05
Electrode area			A	0.0001	m2					Concentration of dissolved oxygen in water			c(O2)	0.000267561	mol/L					Probed area			A	0.000530929	m	(e.g. geometrical area of electrode)				-955	-0.00191	2.93947e-05
Distance between electrodes			L	0.001	m															Time at which concentration is evaluated			t	100	s					-954	-0.001908	2.962e-05
Solution conductivity			κ	0.025	S/m					Estimation of temperature										Probed volume			V	1.06186e-06	m3					-953	-0.001906	2.98468e-05
																				Segment width			Δx	2e-06	m	(set as L/1000 to get high resolution)				-952	-0.001904	3.00751e-05
Concentration of ionozed impurities from solution conductivity																				Segment volume			ΔV	1.06186e-09	m3					-951	-0.001902	3.03049e-05
																				Concentration at infinite time			c(∞)	0.00234495	mol/m3 (mmol/L)	(homogeneously distributed species)				-950	-0.0019	3.05362e-05
Solution conductivity			κ	0.1	S/m															Concentration at infinite time			c(∞)	2.34495e-06	mol/L	(homogeneously distributed species)				-949	-0.001898	3.0769e-05
Faraday constant			F	96485	C/mol															Amount of introduced species			n0	2.48134e-09	mol	(check for consistency)				-948	-0.001896	3.10033e-05
Cation mobility			u(+1)	7.62e-08	m2/(V.s)	(e.g. K+ has 7.62e-8 m2/(V.s)																								-947	-0.001894	3.12392e-05
Anion mobility			u(-1)	7.91e-08	m2/(V.s)	(e.g. Cl- has 7.91e-8 m2/(V.s)																								-946	-0.001892	3.14766e-05
Concentration of impurities			c	6.67373	mol/m3 (mmol/L)																									-945	-0.00189	3.17156e-05
Concentration of impurities			c	0.00667373	mol/L																									-944	-0.001888	3.19561e-05
																														-943	-0.001886	3.21982e-05
Surface concentration in a monolayer of densely hexagonally packed spherical particles																														-942	-0.001884	3.24419e-05
																														-941	-0.001882	3.26871e-05
Particle radius			r	3.48e-09	m	(e.g. BSA has 3.48e-9 m)																								-940	-0.00188	3.29339e-05
Avogadro constant			NA	6.022e+23	1/mol																									-939	-0.001878	3.31824e-05
Surface concentration			Γ	3.95831e-08	mol/m2																									-938	-0.001876	3.34324e-05
																														-937	-0.001874	3.36841e-05
																														-936	-0.001872	3.39374e-05
																														-935	-0.00187	3.41923e-05
																														-934	-0.001868	3.44488e-05
																														-933	-0.001866	3.4707e-05
																														-932	-0.001864	3.49669e-05
																														-931	-0.001862	3.52284e-05
																														-930	-0.00186	3.54916e-05
																														-929	-0.001858	3.57565e-05
																														-928	-0.001856	3.6023e-05
																														-927	-0.001854	3.62913e-05
																														-926	-0.001852	3.65613e-05
																				Thickness of the diffusion layer, concentration at the electrode										-925	-0.00185	3.68329e-05
																														-924	-0.001848	3.71063e-05
																				Diffusion coefficient			D	5.3e-09	m2/s	(e.g. 2.5e-9 m2/s for O2 in H2O at 25 °C)				-923	-0.001846	3.73815e-05
																				Amount of introduced species			n0	0	mol	(all amount introduced at 0 s)				-922	-0.001844	3.76583e-05
																				Probed area			A	0.0005309	m2	(e.g. geometrical area of electrode)				-921	-0.001842	3.79369e-05
																				Time at which concentration is evaluated			t	0.0001	s					-920	-0.00184	3.82173e-05
																				Thickness of the diffusion layer			<x>	1.45602e-06	m					-919	-0.001838	3.84994e-05
																				Concentration at the electrode			c(x=0)	0	mol/m3 (mmol/L)					-918	-0.001836	3.87834e-05
																				Concentration at the electrode			c(x=0)	0	mol/L					-917	-0.001834	3.9069e-05
																														-916	-0.001832	3.93565e-05
																														-915	-0.00183	3.96458e-05
																														-914	-0.001828	3.99369e-05
																														-913	-0.001826	4.02298e-05
																														-912	-0.001824	4.05245e-05
																														-911	-0.001822	4.0821e-05
																														-910	-0.00182	4.11194e-05
																														-909	-0.001818	4.14197e-05
																														-908	-0.001816	4.17218e-05
																														-907	-0.001814	4.20258e-05
																														-906	-0.001812	4.23316e-05
																														-905	-0.00181	4.26393e-05
																														-904	-0.001808	4.2949e-05
																														-903	-0.001806	4.32605e-05
																														-902	-0.001804	4.35739e-05
																														-901	-0.001802	4.38893e-05
																														-900	-0.0018	4.42066e-05
																														-899	-0.001798	4.45258e-05
																														-898	-0.001796	4.4847e-05
																														-897	-0.001794	4.51701e-05
																														-896	-0.001792	4.54952e-05
																														-895	-0.00179	4.58222e-05
																														-894	-0.001788	4.61513e-05
																														-893	-0.001786	4.64823e-05
																														-892	-0.001784	4.68154e-05
																														-891	-0.001782	4.71504e-05
																														-890	-0.00178	4.74875e-05
																														-889	-0.001778	4.78266e-05
																														-888	-0.001776	4.81677e-05
																														-887	-0.001774	4.85109e-05
																														-886	-0.001772	4.88561e-05
																														-885	-0.00177	4.92034e-05
																														-884	-0.001768	4.95527e-05
																														-883	-0.001766	4.99042e-05
																														-882	-0.001764	5.02577e-05
																														-881	-0.001762	5.06134e-05
																														-880	-0.00176	5.09711e-05
																														-879	-0.001758	5.1331e-05
																														-878	-0.001756	5.16929e-05
																														-877	-0.001754	5.20571e-05
																														-876	-0.001752	5.24233e-05
																														-875	-0.00175	5.27918e-05
																														-874	-0.001748	5.31623e-05
																														-873	-0.001746	5.35351e-05
																														-872	-0.001744	5.391e-05
																														-871	-0.001742	5.42872e-05
																														-870	-0.00174	5.46665e-05
																														-869	-0.001738	5.50481e-05
																														-868	-0.001736	5.54318e-05
																														-867	-0.001734	5.58178e-05
																														-866	-0.001732	5.62061e-05
																														-865	-0.00173	5.65965e-05
																														-864	-0.001728	5.69893e-05
																														-863	-0.001726	5.73843e-05
																														-862	-0.001724	5.77816e-05
																														-861	-0.001722	5.81811e-05
																														-860	-0.00172	5.8583e-05
																														-859	-0.001718	5.89871e-05
																														-858	-0.001716	5.93936e-05
																														-857	-0.001714	5.98024e-05
																														-856	-0.001712	6.02136e-05
																														-855	-0.00171	6.0627e-05
																														-854	-0.001708	6.10428e-05
																														-853	-0.001706	6.1461e-05
																														-852	-0.001704	6.18816e-05
																														-851	-0.001702	6.23045e-05
																														-850	-0.0017	6.27298e-05
																														-849	-0.001698	6.31576e-05
																														-848	-0.001696	6.35877e-05
																														-847	-0.001694	6.40202e-05
																														-846	-0.001692	6.44552e-05
																														-845	-0.00169	6.48926e-05
																														-844	-0.001688	6.53325e-05
																														-843	-0.001686	6.57748e-05
																														-842	-0.001684	6.62195e-05
																														-841	-0.001682	6.66668e-05
																														-840	-0.00168	6.71165e-05
																														-839	-0.001678	6.75687e-05
																														-838	-0.001676	6.80235e-05
																														-837	-0.001674	6.84807e-05
																														-836	-0.001672	6.89405e-05
																														-835	-0.00167	6.94028e-05
																														-834	-0.001668	6.98676e-05
																														-833	-0.001666	7.0335e-05
																														-832	-0.001664	7.08049e-05
																														-831	-0.001662	7.12774e-05
																														-830	-0.00166	7.17525e-05
																														-829	-0.001658	7.22302e-05
																														-828	-0.001656	7.27105e-05
																														-827	-0.001654	7.31934e-05
																														-826	-0.001652	7.36789e-05
																														-825	-0.00165	7.4167e-05
																														-824	-0.001648	7.46578e-05
																														-823	-0.001646	7.51512e-05
																														-822	-0.001644	7.56473e-05
																														-821	-0.001642	7.6146e-05
																														-820	-0.00164	7.66475e-05
																														-819	-0.001638	7.71516e-05
																														-818	-0.001636	7.76583e-05
																														-817	-0.001634	7.81678e-05
																														-816	-0.001632	7.86801e-05
																														-815	-0.00163	7.9195e-05
																														-814	-0.001628	7.97127e-05
																														-813	-0.001626	8.02331e-05
																														-812	-0.001624	8.07562e-05
																														-811	-0.001622	8.12821e-05
																														-810	-0.00162	8.18108e-05
																														-809	-0.001618	8.23423e-05
																														-808	-0.001616	8.28766e-05
																														-807	-0.001614	8.34136e-05
																														-806	-0.001612	8.39535e-05
																														-805	-0.00161	8.44962e-05
																														-804	-0.001608	8.50417e-05
																														-803	-0.001606	8.559e-05
																														-802	-0.001604	8.61412e-05
																														-801	-0.001602	8.66953e-05
																														-800	-0.0016	8.72522e-05
																														-799	-0.001598	8.7812e-05
																														-798	-0.001596	8.83747e-05
																														-797	-0.001594	8.89403e-05
																														-796	-0.001592	8.95087e-05
																														-795	-0.00159	9.00801e-05
																														-794	-0.001588	9.06544e-05
																														-793	-0.001586	9.12317e-05
																														-792	-0.001584	9.18119e-05
																														-791	-0.001582	9.2395e-05
																														-790	-0.00158	9.29811e-05
																														-789	-0.001578	9.35702e-05
																														-788	-0.001576	9.41622e-05
																														-787	-0.001574	9.47573e-05
																														-786	-0.001572	9.53553e-05
																														-785	-0.00157	9.59563e-05
																														-784	-0.001568	9.65604e-05
																														-783	-0.001566	9.71675e-05
																														-782	-0.001564	9.77776e-05
																														-781	-0.001562	9.83907e-05
																														-780	-0.00156	9.90069e-05
																														-779	-0.001558	9.96262e-05
																														-778	-0.001556	0.000100249
																														-777	-0.001554	0.000100874
																														-776	-0.001552	0.000101502
																														-775	-0.00155	0.000102134
																														-774	-0.001548	0.000102769
																														-773	-0.001546	0.000103407
																														-772	-0.001544	0.000104048
																														-771	-0.001542	0.000104692
																														-770	-0.00154	0.000105339
																														-769	-0.001538	0.000105989
																														-768	-0.001536	0.000106643
																														-767	-0.001534	0.0001073
																														-766	-0.001532	0.00010796
																														-765	-0.00153	0.000108623
																														-764	-0.001528	0.000109289
																														-763	-0.001526	0.000109958
																														-762	-0.001524	0.000110631
																														-761	-0.001522	0.000111307
																														-760	-0.00152	0.000111986
																														-759	-0.001518	0.000112669
																														-758	-0.001516	0.000113354
																														-757	-0.001514	0.000114043
																														-756	-0.001512	0.000114736
																														-755	-0.00151	0.000115431
																														-754	-0.001508	0.00011613
																														-753	-0.001506	0.000116832
																														-752	-0.001504	0.000117537
																														-751	-0.001502	0.000118246
																														-750	-0.0015	0.000118958
																														-749	-0.001498	0.000119673
																														-748	-0.001496	0.000120392
																														-747	-0.001494	0.000121114
																														-746	-0.001492	0.000121839
																														-745	-0.00149	0.000122568
																														-744	-0.001488	0.0001233
																														-743	-0.001486	0.000124036
																														-742	-0.001484	0.000124775
																														-741	-0.001482	0.000125517
																														-740	-0.00148	0.000126263
																														-739	-0.001478	0.000127012
																														-738	-0.001476	0.000127764
																														-737	-0.001474	0.00012852
																														-736	-0.001472	0.00012928
																														-735	-0.00147	0.000130043
																														-734	-0.001468	0.000130809
																														-733	-0.001466	0.000131579
																														-732	-0.001464	0.000132352
																														-731	-0.001462	0.000133129
																														-730	-0.00146	0.000133909
																														-729	-0.001458	0.000134692
																														-728	-0.001456	0.00013548
																														-727	-0.001454	0.00013627
																														-726	-0.001452	0.000137065
																														-725	-0.00145	0.000137862
																														-724	-0.001448	0.000138664
																														-723	-0.001446	0.000139468
																														-722	-0.001444	0.000140277
																														-721	-0.001442	0.000141089
																														-720	-0.00144	0.000141904
																														-719	-0.001438	0.000142723
																														-718	-0.001436	0.000143546
																														-717	-0.001434	0.000144372
																														-716	-0.001432	0.000145202
																														-715	-0.00143	0.000146035
																														-714	-0.001428	0.000146873
																														-713	-0.001426	0.000147713
																														-712	-0.001424	0.000148557
																														-711	-0.001422	0.000149405
																														-710	-0.00142	0.000150257
																														-709	-0.001418	0.000151112
																														-708	-0.001416	0.000151971
																														-707	-0.001414	0.000152833
																														-706	-0.001412	0.0001537
																														-705	-0.00141	0.000154569
																														-704	-0.001408	0.000155443
																														-703	-0.001406	0.00015632
																														-702	-0.001404	0.000157201
																														-701	-0.001402	0.000158086
																														-700	-0.0014	0.000158974
																														-699	-0.001398	0.000159866
																														-698	-0.001396	0.000160762
																														-697	-0.001394	0.000161661
																														-696	-0.001392	0.000162564
																														-695	-0.00139	0.000163471
																														-694	-0.001388	0.000164382
																														-693	-0.001386	0.000165296
																														-692	-0.001384	0.000166215
																														-691	-0.001382	0.000167137
																														-690	-0.00138	0.000168062
																														-689	-0.001378	0.000168992
																														-688	-0.001376	0.000169925
																														-687	-0.001374	0.000170862
																														-686	-0.001372	0.000171803
																														-685	-0.00137	0.000172748
																														-684	-0.001368	0.000173696
																														-683	-0.001366	0.000174648
																														-682	-0.001364	0.000175605
																														-681	-0.001362	0.000176564
																														-680	-0.00136	0.000177528
																														-679	-0.001358	0.000178496
																														-678	-0.001356	0.000179467
																														-677	-0.001354	0.000180442
																														-676	-0.001352	0.000181421
																														-675	-0.00135	0.000182404
																														-674	-0.001348	0.000183391
																														-673	-0.001346	0.000184382
																														-672	-0.001344	0.000185376
																														-671	-0.001342	0.000186375
																														-670	-0.00134	0.000187377
																														-669	-0.001338	0.000188383
																														-668	-0.001336	0.000189393
																														-667	-0.001334	0.000190407
																														-666	-0.001332	0.000191425
																														-665	-0.00133	0.000192447
																														-664	-0.001328	0.000193473
																														-663	-0.001326	0.000194502
																														-662	-0.001324	0.000195536
																														-661	-0.001322	0.000196573
																														-660	-0.00132	0.000197615
																														-659	-0.001318	0.00019866
																														-658	-0.001316	0.000199709
																														-657	-0.001314	0.000200762
																														-656	-0.001312	0.000201819
																														-655	-0.00131	0.00020288
																														-654	-0.001308	0.000203945
																														-653	-0.001306	0.000205014
																														-652	-0.001304	0.000206087
																														-651	-0.001302	0.000207164
																														-650	-0.0013	0.000208244
																														-649	-0.001298	0.000209329
																														-648	-0.001296	0.000210418
																														-647	-0.001294	0.000211511
																														-646	-0.001292	0.000212607
																														-645	-0.00129	0.000213708
																														-644	-0.001288	0.000214812
																														-643	-0.001286	0.000215921
																														-642	-0.001284	0.000217034
																														-641	-0.001282	0.00021815
																														-640	-0.00128	0.000219271
																														-639	-0.001278	0.000220395
																														-638	-0.001276	0.000221524
																														-637	-0.001274	0.000222656
																														-636	-0.001272	0.000223793
																														-635	-0.00127	0.000224933
																														-634	-0.001268	0.000226078
																														-633	-0.001266	0.000227227
																														-632	-0.001264	0.000228379
																														-631	-0.001262	0.000229536
																														-630	-0.00126	0.000230696
																														-629	-0.001258	0.000231861
																														-628	-0.001256	0.00023303
																														-627	-0.001254	0.000234202
																														-626	-0.001252	0.000235379
																														-625	-0.00125	0.000236559
																														-624	-0.001248	0.000237744
																														-623	-0.001246	0.000238933
																														-622	-0.001244	0.000240126
																														-621	-0.001242	0.000241322
																														-620	-0.00124	0.000242523
																														-619	-0.001238	0.000243728
																														-618	-0.001236	0.000244937
																														-617	-0.001234	0.00024615
																														-616	-0.001232	0.000247366
																														-615	-0.00123	0.000248587
																														-614	-0.001228	0.000249812
																														-613	-0.001226	0.000251041
																														-612	-0.001224	0.000252274
																														-611	-0.001222	0.000253511
																														-610	-0.00122	0.000254752
																														-609	-0.001218	0.000255997
																														-608	-0.001216	0.000257247
																														-607	-0.001214	0.0002585
																														-606	-0.001212	0.000259757
																														-605	-0.00121	0.000261018
																														-604	-0.001208	0.000262283
																														-603	-0.001206	0.000263552
																														-602	-0.001204	0.000264826
																														-601	-0.001202	0.000266103
																														-600	-0.0012	0.000267384
																														-599	-0.001198	0.00026867
																														-598	-0.001196	0.000269959
																														-597	-0.001194	0.000271252
																														-596	-0.001192	0.00027255
																														-595	-0.00119	0.000273851
																														-594	-0.001188	0.000275156
																														-593	-0.001186	0.000276466
																														-592	-0.001184	0.000277779
																														-591	-0.001182	0.000279097
																														-590	-0.00118	0.000280418
																														-589	-0.001178	0.000281744
																														-588	-0.001176	0.000283073
																														-587	-0.001174	0.000284406
																														-586	-0.001172	0.000285744
																														-585	-0.00117	0.000287085
																														-584	-0.001168	0.000288431
																														-583	-0.001166	0.00028978
																														-582	-0.001164	0.000291134
																														-581	-0.001162	0.000292491
																														-580	-0.00116	0.000293852
																														-579	-0.001158	0.000295218
																														-578	-0.001156	0.000296587
																														-577	-0.001154	0.00029796
																														-576	-0.001152	0.000299337
																														-575	-0.00115	0.000300719
																														-574	-0.001148	0.000302104
																														-573	-0.001146	0.000303493
																														-572	-0.001144	0.000304886
																														-571	-0.001142	0.000306283
																														-570	-0.00114	0.000307684
																														-569	-0.001138	0.000309089
																														-568	-0.001136	0.000310497
																														-567	-0.001134	0.00031191
																														-566	-0.001132	0.000313327
																														-565	-0.00113	0.000314747
																														-564	-0.001128	0.000316172
																														-563	-0.001126	0.0003176
																														-562	-0.001124	0.000319032
																														-561	-0.001122	0.000320469
																														-560	-0.00112	0.000321909
																														-559	-0.001118	0.000323353
																														-558	-0.001116	0.0003248
																														-557	-0.001114	0.000326252
																														-556	-0.001112	0.000327708
																														-555	-0.00111	0.000329167
																														-554	-0.001108	0.00033063
																														-553	-0.001106	0.000332097
																														-552	-0.001104	0.000333568
																														-551	-0.001102	0.000335043
																														-550	-0.0011	0.000336522
																														-549	-0.001098	0.000338004
																														-548	-0.001096	0.000339491
																														-547	-0.001094	0.000340981
																														-546	-0.001092	0.000342474
																														-545	-0.00109	0.000343972
																														-544	-0.001088	0.000345474
																														-543	-0.001086	0.000346979
																														-542	-0.001084	0.000348488
																														-541	-0.001082	0.000350001
																														-540	-0.00108	0.000351517
																														-539	-0.001078	0.000353037
																														-538	-0.001076	0.000354561
																														-537	-0.001074	0.000356089
																														-536	-0.001072	0.000357621
																														-535	-0.00107	0.000359156
																														-534	-0.001068	0.000360695
																														-533	-0.001066	0.000362237
																														-532	-0.001064	0.000363783
																														-531	-0.001062	0.000365333
																														-530	-0.00106	0.000366887
																														-529	-0.001058	0.000368444
																														-528	-0.001056	0.000370005
																														-527	-0.001054	0.00037157
																														-526	-0.001052	0.000373138
																														-525	-0.00105	0.00037471
																														-524	-0.001048	0.000376285
																														-523	-0.001046	0.000377864
																														-522	-0.001044	0.000379447
																														-521	-0.001042	0.000381033
																														-520	-0.00104	0.000382623
																														-519	-0.001038	0.000384216
																														-518	-0.001036	0.000385813
																														-517	-0.001034	0.000387413
																														-516	-0.001032	0.000389017
																														-515	-0.00103	0.000390625
																														-514	-0.001028	0.000392236
																														-513	-0.001026	0.00039385
																														-512	-0.001024	0.000395468
																														-511	-0.001022	0.00039709
																														-510	-0.00102	0.000398714
																														-509	-0.001018	0.000400343
																														-508	-0.001016	0.000401974
																														-507	-0.001014	0.00040361
																														-506	-0.001012	0.000405248
																														-505	-0.00101	0.00040689
																														-504	-0.001008	0.000408536
																														-503	-0.001006	0.000410184
																														-502	-0.001004	0.000411836
																														-501	-0.001002	0.000413492
																														-500	-0.001	0.000415151
																														-499	-0.000998	0.000416813
																														-498	-0.000996	0.000418478
																														-497	-0.000994	0.000420147
																														-496	-0.000992	0.000421819
																														-495	-0.00099	0.000423494
																														-494	-0.000988	0.000425172
																														-493	-0.000986	0.000426854
																														-492	-0.000984	0.000428539
																														-491	-0.000982	0.000430227
																														-490	-0.00098	0.000431919
																														-489	-0.000978	0.000433613
																														-488	-0.000976	0.000435311
																														-487	-0.000974	0.000437012
																														-486	-0.000972	0.000438716
																														-485	-0.00097	0.000440423
																														-484	-0.000968	0.000442133
																														-483	-0.000966	0.000443846
																														-482	-0.000964	0.000445563
																														-481	-0.000962	0.000447282
																														-480	-0.00096	0.000449005
																														-479	-0.000958	0.00045073
																														-478	-0.000956	0.000452459
																														-477	-0.000954	0.00045419
																														-476	-0.000952	0.000455925
																														-475	-0.00095	0.000457662
																														-474	-0.000948	0.000459402
																														-473	-0.000946	0.000461146
																														-472	-0.000944	0.000462892
																														-471	-0.000942	0.000464641
																														-470	-0.00094	0.000466393
																														-469	-0.000938	0.000468148
																														-468	-0.000936	0.000469906
																														-467	-0.000934	0.000471666
																														-466	-0.000932	0.00047343
																														-465	-0.00093	0.000475196
																														-464	-0.000928	0.000476965
																														-463	-0.000926	0.000478737
																														-462	-0.000924	0.000480511
																														-461	-0.000922	0.000482288
																														-460	-0.00092	0.000484068
																														-459	-0.000918	0.00048585
																														-458	-0.000916	0.000487636
																														-457	-0.000914	0.000489423
																														-456	-0.000912	0.000491214
																														-455	-0.00091	0.000493007
																														-454	-0.000908	0.000494803
																														-453	-0.000906	0.000496601
																														-452	-0.000904	0.000498402
																														-451	-0.000902	0.000500205
																														-450	-0.0009	0.000502011
																														-449	-0.000898	0.000503819
																														-448	-0.000896	0.00050563
																														-447	-0.000894	0.000507443
																														-446	-0.000892	0.000509259
																														-445	-0.00089	0.000511077
																														-444	-0.000888	0.000512897
																														-443	-0.000886	0.00051472
																														-442	-0.000884	0.000516545
																														-441	-0.000882	0.000518373
																														-440	-0.00088	0.000520202
																														-439	-0.000878	0.000522034
																														-438	-0.000876	0.000523869
																														-437	-0.000874	0.000525705
																														-436	-0.000872	0.000527544
																														-435	-0.00087	0.000529385
																														-434	-0.000868	0.000531228
																														-433	-0.000866	0.000533073
																														-432	-0.000864	0.000534921
																														-431	-0.000862	0.00053677
																														-430	-0.00086	0.000538622
																														-429	-0.000858	0.000540476
																														-428	-0.000856	0.000542332
																														-427	-0.000854	0.000544189
																														-426	-0.000852	0.000546049
																														-425	-0.00085	0.000547911
																														-424	-0.000848	0.000549774
																														-423	-0.000846	0.00055164
																														-422	-0.000844	0.000553508
																														-421	-0.000842	0.000555377
																														-420	-0.00084	0.000557248
																														-419	-0.000838	0.000559121
																														-418	-0.000836	0.000560996
																														-417	-0.000834	0.000562873
																														-416	-0.000832	0.000564751
																														-415	-0.00083	0.000566631
																														-414	-0.000828	0.000568513
																														-413	-0.000826	0.000570397
																														-412	-0.000824	0.000572282
																														-411	-0.000822	0.000574169
																														-410	-0.00082	0.000576057
																														-409	-0.000818	0.000577947
																														-408	-0.000816	0.000579839
																														-407	-0.000814	0.000581732
																														-406	-0.000812	0.000583627
																														-405	-0.00081	0.000585523
																														-404	-0.000808	0.000587421
																														-403	-0.000806	0.00058932
																														-402	-0.000804	0.00059122
																														-401	-0.000802	0.000593122
																														-400	-0.0008	0.000595025
																														-399	-0.000798	0.00059693
																														-398	-0.000796	0.000598836
																														-397	-0.000794	0.000600743
																														-396	-0.000792	0.000602651
																														-395	-0.00079	0.000604561
																														-394	-0.000788	0.000606472
																														-393	-0.000786	0.000608384
																														-392	-0.000784	0.000610297
																														-391	-0.000782	0.000612211
																														-390	-0.00078	0.000614126
																														-389	-0.000778	0.000616043
																														-388	-0.000776	0.00061796
																														-387	-0.000774	0.000619879
																														-386	-0.000772	0.000621798
																														-385	-0.00077	0.000623718
																														-384	-0.000768	0.00062564
																														-383	-0.000766	0.000627562
																														-382	-0.000764	0.000629485
																														-381	-0.000762	0.000631409
																														-380	-0.00076	0.000633334
																														-379	-0.000758	0.000635259
																														-378	-0.000756	0.000637185
																														-377	-0.000754	0.000639112
																														-376	-0.000752	0.00064104
																														-375	-0.00075	0.000642969
																														-374	-0.000748	0.000644898
																														-373	-0.000746	0.000646827
																														-372	-0.000744	0.000648757
																														-371	-0.000742	0.000650688
																														-370	-0.00074	0.00065262
																														-369	-0.000738	0.000654551
																														-368	-0.000736	0.000656484
																														-367	-0.000734	0.000658416
																														-366	-0.000732	0.000660349
																														-365	-0.00073	0.000662283
																														-364	-0.000728	0.000664217
																														-363	-0.000726	0.000666151
																														-362	-0.000724	0.000668085
																														-361	-0.000722	0.00067002
																														-360	-0.00072	0.000671955
																														-359	-0.000718	0.00067389
																														-358	-0.000716	0.000675825
																														-357	-0.000714	0.000677761
																														-356	-0.000712	0.000679696
																														-355	-0.00071	0.000681632
																														-354	-0.000708	0.000683568
																														-353	-0.000706	0.000685503
																														-352	-0.000704	0.000687439
																														-351	-0.000702	0.000689374
																														-350	-0.0007	0.00069131
																														-349	-0.000698	0.000693245
																														-348	-0.000696	0.000695181
																														-347	-0.000694	0.000697116
																														-346	-0.000692	0.000699051
																														-345	-0.00069	0.000700985
																														-344	-0.000688	0.00070292
																														-343	-0.000686	0.000704854
																														-342	-0.000684	0.000706787
																														-341	-0.000682	0.000708721
																														-340	-0.00068	0.000710654
																														-339	-0.000678	0.000712586
																														-338	-0.000676	0.000714519
																														-337	-0.000674	0.00071645
																														-336	-0.000672	0.000718381
																														-335	-0.00067	0.000720312
																														-334	-0.000668	0.000722242
																														-333	-0.000666	0.000724171
																														-332	-0.000664	0.0007261
																														-331	-0.000662	0.000728028
																														-330	-0.00066	0.000729955
																														-329	-0.000658	0.000731881
																														-328	-0.000656	0.000733807
																														-327	-0.000654	0.000735732
																														-326	-0.000652	0.000737656
																														-325	-0.00065	0.000739579
																														-324	-0.000648	0.000741501
																														-323	-0.000646	0.000743423
																														-322	-0.000644	0.000745343
																														-321	-0.000642	0.000747262
																														-320	-0.00064	0.000749181
																														-319	-0.000638	0.000751098
																														-318	-0.000636	0.000753014
																														-317	-0.000634	0.000754929
																														-316	-0.000632	0.000756842
																														-315	-0.00063	0.000758755
																														-314	-0.000628	0.000760666
																														-313	-0.000626	0.000762576
																														-312	-0.000624	0.000764485
																														-311	-0.000622	0.000766392
																														-310	-0.00062	0.000768298
																														-309	-0.000618	0.000770202
																														-308	-0.000616	0.000772105
																														-307	-0.000614	0.000774007
																														-306	-0.000612	0.000775907
																														-305	-0.00061	0.000777805
																														-304	-0.000608	0.000779702
																														-303	-0.000606	0.000781597
																														-302	-0.000604	0.000783491
																														-301	-0.000602	0.000785383
																														-300	-0.0006	0.000787273
																														-299	-0.000598	0.000789161
																														-298	-0.000596	0.000791048
																														-297	-0.000594	0.000792933
																														-296	-0.000592	0.000794815
																														-295	-0.00059	0.000796696
																														-294	-0.000588	0.000798575
																														-293	-0.000586	0.000800452
																														-292	-0.000584	0.000802328
																														-291	-0.000582	0.000804201
																														-290	-0.00058	0.000806071
																														-289	-0.000578	0.00080794
																														-288	-0.000576	0.000809807
																														-287	-0.000574	0.000811671
																														-286	-0.000572	0.000813534
																														-285	-0.00057	0.000815394
																														-284	-0.000568	0.000817252
																														-283	-0.000566	0.000819107
																														-282	-0.000564	0.00082096
																														-281	-0.000562	0.000822811
																														-280	-0.00056	0.000824659
																														-279	-0.000558	0.000826505
																														-278	-0.000556	0.000828348
																														-277	-0.000554	0.000830189
																														-276	-0.000552	0.000832027
																														-275	-0.00055	0.000833863
																														-274	-0.000548	0.000835696
																														-273	-0.000546	0.000837526
																														-272	-0.000544	0.000839354
																														-271	-0.000542	0.000841179
																														-270	-0.00054	0.000843001
																														-269	-0.000538	0.00084482
																														-268	-0.000536	0.000846636
																														-267	-0.000534	0.00084845
																														-266	-0.000532	0.000850261
																														-265	-0.00053	0.000852068
																														-264	-0.000528	0.000853873
																														-263	-0.000526	0.000855675
																														-262	-0.000524	0.000857473
																														-261	-0.000522	0.000859269
																														-260	-0.00052	0.000861061
																														-259	-0.000518	0.00086285
																														-258	-0.000516	0.000864636
																														-257	-0.000514	0.000866419
																														-256	-0.000512	0.000868199
																														-255	-0.00051	0.000869975
																														-254	-0.000508	0.000871748
																														-253	-0.000506	0.000873517
																														-252	-0.000504	0.000875284
																														-251	-0.000502	0.000877046
																														-250	-0.0005	0.000878805
																														-249	-0.000498	0.000880561
																														-248	-0.000496	0.000882313
																														-247	-0.000494	0.000884062
																														-246	-0.000492	0.000885807
																														-245	-0.00049	0.000887548
																														-244	-0.000488	0.000889285
																														-243	-0.000486	0.000891019
																														-242	-0.000484	0.000892749
																														-241	-0.000482	0.000894476
																														-240	-0.00048	0.000896198
																														-239	-0.000478	0.000897917
																														-238	-0.000476	0.000899631
																														-237	-0.000474	0.000901342
																														-236	-0.000472	0.000903049
																														-235	-0.00047	0.000904752
																														-234	-0.000468	0.00090645
																														-233	-0.000466	0.000908145
																														-232	-0.000464	0.000909836
																														-231	-0.000462	0.000911522
																														-230	-0.00046	0.000913204
																														-229	-0.000458	0.000914882
																														-228	-0.000456	0.000916556
																														-227	-0.000454	0.000918225
																														-226	-0.000452	0.000919891
																														-225	-0.00045	0.000921551
																														-224	-0.000448	0.000923208
																														-223	-0.000446	0.00092486
																														-222	-0.000444	0.000926507
																														-221	-0.000442	0.00092815
																														-220	-0.00044	0.000929789
																														-219	-0.000438	0.000931423
																														-218	-0.000436	0.000933052
																														-217	-0.000434	0.000934677
																														-216	-0.000432	0.000936297
																														-215	-0.00043	0.000937913
																														-214	-0.000428	0.000939523
																														-213	-0.000426	0.000941129
																														-212	-0.000424	0.00094273
																														-211	-0.000422	0.000944327
																														-210	-0.00042	0.000945918
																														-209	-0.000418	0.000947504
																														-208	-0.000416	0.000949086
																														-207	-0.000414	0.000950663
																														-206	-0.000412	0.000952234
																														-205	-0.00041	0.000953801
																														-204	-0.000408	0.000955362
																														-203	-0.000406	0.000956919
																														-202	-0.000404	0.00095847
																														-201	-0.000402	0.000960016
																														-200	-0.0004	0.000961557
																														-199	-0.000398	0.000963093
																														-198	-0.000396	0.000964623
																														-197	-0.000394	0.000966149
																														-196	-0.000392	0.000967668
																														-195	-0.00039	0.000969183
																														-194	-0.000388	0.000970692
																														-193	-0.000386	0.000972196
																														-192	-0.000384	0.000973694
																														-191	-0.000382	0.000975186
																														-190	-0.00038	0.000976674
																														-189	-0.000378	0.000978155
																														-188	-0.000376	0.000979631
																														-187	-0.000374	0.000981102
																														-186	-0.000372	0.000982566
																														-185	-0.00037	0.000984025
																														-184	-0.000368	0.000985479
																														-183	-0.000366	0.000986926
																														-182	-0.000364	0.000988368
																														-181	-0.000362	0.000989804
																														-180	-0.00036	0.000991234
																														-179	-0.000358	0.000992659
																														-178	-0.000356	0.000994077
																														-177	-0.000354	0.000995489
																														-176	-0.000352	0.000996896
																														-175	-0.00035	0.000998296
																														-174	-0.000348	0.000999691
																														-173	-0.000346	0.00100108
																														-172	-0.000344	0.00100246
																														-171	-0.000342	0.00100384
																														-170	-0.00034	0.00100521
																														-169	-0.000338	0.00100657
																														-168	-0.000336	0.00100793
																														-167	-0.000334	0.00100928
																														-166	-0.000332	0.00101063
																														-165	-0.00033	0.00101196
																														-164	-0.000328	0.0010133
																														-163	-0.000326	0.00101462
																														-162	-0.000324	0.00101594
																														-161	-0.000322	0.00101726
																														-160	-0.00032	0.00101856
																														-159	-0.000318	0.00101986
																														-158	-0.000316	0.00102116
																														-157	-0.000314	0.00102244
																														-156	-0.000312	0.00102373
																														-155	-0.00031	0.001025
																														-154	-0.000308	0.00102627
																														-153	-0.000306	0.00102753
																														-152	-0.000304	0.00102878
																														-151	-0.000302	0.00103003
																														-150	-0.0003	0.00103127
																														-149	-0.000298	0.0010325
																														-148	-0.000296	0.00103373
																														-147	-0.000294	0.00103495
																														-146	-0.000292	0.00103617
																														-145	-0.00029	0.00103737
																														-144	-0.000288	0.00103857
																														-143	-0.000286	0.00103977
																														-142	-0.000284	0.00104095
																														-141	-0.000282	0.00104213
																														-140	-0.00028	0.0010433
																														-139	-0.000278	0.00104447
																														-138	-0.000276	0.00104562
																														-137	-0.000274	0.00104678
																														-136	-0.000272	0.00104792
																														-135	-0.00027	0.00104906
																														-134	-0.000268	0.00105018
																														-133	-0.000266	0.00105131
																														-132	-0.000264	0.00105242
																														-131	-0.000262	0.00105353
																														-130	-0.00026	0.00105463
																														-129	-0.000258	0.00105572
																														-128	-0.000256	0.00105681
																														-127	-0.000254	0.00105789
																														-126	-0.000252	0.00105896
																														-125	-0.00025	0.00106002
																														-124	-0.000248	0.00106108
																														-123	-0.000246	0.00106213
																														-122	-0.000244	0.00106317
																														-121	-0.000242	0.0010642
																														-120	-0.00024	0.00106523
																														-119	-0.000238	0.00106625
																														-118	-0.000236	0.00106726
																														-117	-0.000234	0.00106826
																														-116	-0.000232	0.00106926
																														-115	-0.00023	0.00107025
																														-114	-0.000228	0.00107123
																														-113	-0.000226	0.0010722
																														-112	-0.000224	0.00107316
																														-111	-0.000222	0.00107412
																														-110	-0.00022	0.00107507
																														-109	-0.000218	0.00107601
																														-108	-0.000216	0.00107695
																														-107	-0.000214	0.00107787
																														-106	-0.000212	0.00107879
																														-105	-0.00021	0.0010797
																														-104	-0.000208	0.00108061
																														-103	-0.000206	0.0010815
																														-102	-0.000204	0.00108239
																														-101	-0.000202	0.00108327
																														-100	-0.0002	0.00108414
																														-99	-0.000198	0.001085
																														-98	-0.000196	0.00108586
																														-97	-0.000194	0.0010867
																														-96	-0.000192	0.00108754
																														-95	-0.00019	0.00108838
																														-94	-0.000188	0.0010892
																														-93	-0.000186	0.00109001
																														-92	-0.000184	0.00109082
																														-91	-0.000182	0.00109162
																														-90	-0.00018	0.00109241
																														-89	-0.000178	0.00109319
																														-88	-0.000176	0.00109397
																														-87	-0.000174	0.00109473
																														-86	-0.000172	0.00109549
																														-85	-0.00017	0.00109624
																														-84	-0.000168	0.00109698
																														-83	-0.000166	0.00109771
																														-82	-0.000164	0.00109844
																														-81	-0.000162	0.00109915
																														-80	-0.00016	0.00109986
																														-79	-0.000158	0.00110056
																														-78	-0.000156	0.00110125
																														-77	-0.000154	0.00110194
																														-76	-0.000152	0.00110261
																														-75	-0.00015	0.00110328
																														-74	-0.000148	0.00110393
																														-73	-0.000146	0.00110458
																														-72	-0.000144	0.00110522
																														-71	-0.000142	0.00110586
																														-70	-0.00014	0.00110648
																														-69	-0.000138	0.0011071
																														-68	-0.000136	0.0011077
																														-67	-0.000134	0.0011083
																														-66	-0.000132	0.00110889
																														-65	-0.00013	0.00110947
																														-64	-0.000128	0.00111004
																														-63	-0.000126	0.00111061
																														-62	-0.000124	0.00111116
																														-61	-0.000122	0.00111171
																														-60	-0.00012	0.00111225
																														-59	-0.000118	0.00111278
																														-58	-0.000116	0.0011133
																														-57	-0.000114	0.00111381
																														-56	-0.000112	0.00111431
																														-55	-0.00011	0.00111481
																														-54	-0.000108	0.0011153
																														-53	-0.000106	0.00111577
																														-52	-0.000104	0.00111624
																														-51	-0.000102	0.0011167
																														-50	-0.0001	0.00111715
																														-49	-9.8e-05	0.0011176
																														-48	-9.6e-05	0.00111803
																														-47	-9.4e-05	0.00111845
																														-46	-9.2e-05	0.00111887
																														-45	-9e-05	0.00111928
																														-44	-8.8e-05	0.00111968
																														-43	-8.6e-05	0.00112007
																														-42	-8.4e-05	0.00112045
																														-41	-8.2e-05	0.00112082
																														-40	-8e-05	0.00112118
																														-39	-7.8e-05	0.00112154
																														-38	-7.6e-05	0.00112188
																														-37	-7.4e-05	0.00112222
																														-36	-7.2e-05	0.00112255
																														-35	-7e-05	0.00112286
																														-34	-6.8e-05	0.00112317
																														-33	-6.6e-05	0.00112348
																														-32	-6.4e-05	0.00112377
																														-31	-6.2e-05	0.00112405
																														-30	-6e-05	0.00112432
																														-29	-5.8e-05	0.00112459
																														-28	-5.6e-05	0.00112485
																														-27	-5.4e-05	0.00112509
																														-26	-5.2e-05	0.00112533
																														-25	-5e-05	0.00112556
																														-24	-4.8e-05	0.00112578
																														-23	-4.6e-05	0.00112599
																														-22	-4.4e-05	0.0011262
																														-21	-4.2e-05	0.00112639
																														-20	-4e-05	0.00112658
																														-19	-3.8e-05	0.00112675
																														-18	-3.6e-05	0.00112692
																														-17	-3.4e-05	0.00112708
																														-16	-3.2e-05	0.00112722
																														-15	-3e-05	0.00112736
																														-14	-2.8e-05	0.00112749
																														-13	-2.6e-05	0.00112762
																														-12	-2.4e-05	0.00112773
																														-11	-2.2e-05	0.00112783
																														-10	-2e-05	0.00112793
																														-9	-1.8e-05	0.00112801
																														-8	-1.6e-05	0.00112809
																														-7	-1.4e-05	0.00112816
																														-6	-1.2e-05	0.00112822
																														-5	-1e-05	0.00112827
																														-4	-8e-06	0.00112831
																														-3	-6e-06	0.00112834
																														-2	-4e-06	0.00112836
																														-1	-2e-06	0.00112837	2n/n0	2n/mol	c (mmol/L) vs. x/m
																														0	0	0.00112838	0.00225676	5.61933e-12	0.00529198
																														1	2e-06	0.00112837	0.00225675	5.61931e-12	0.00529195
																														2	4e-06	0.00112836	0.00225672	5.61924e-12	0.00529189
																														3	6e-06	0.00112834	0.00225668	5.61913e-12	0.00529179
																														4	8e-06	0.00112831	0.00225661	5.61897e-12	0.00529164
																														5	1e-05	0.00112827	0.00225653	5.61877e-12	0.00529145
																														6	1.2e-05	0.00112822	0.00225643	5.61852e-12	0.00529121
																														7	1.4e-05	0.00112816	0.00225632	5.61823e-12	0.00529094
																														8	1.6e-05	0.00112809	0.00225618	5.61789e-12	0.00529062
																														9	1.8e-05	0.00112801	0.00225603	5.61751e-12	0.00529026
																														10	2e-05	0.00112793	0.00225586	5.61708e-12	0.00528986
																														11	2.2e-05	0.00112783	0.00225567	5.61661e-12	0.00528942
																														12	2.4e-05	0.00112773	0.00225546	5.61609e-12	0.00528893
																														13	2.6e-05	0.00112762	0.00225523	5.61553e-12	0.0052884
																														14	2.8e-05	0.00112749	0.00225499	5.61492e-12	0.00528783
																														15	3e-05	0.00112736	0.00225473	5.61427e-12	0.00528722
																														16	3.2e-05	0.00112722	0.00225445	5.61358e-12	0.00528656
																														17	3.4e-05	0.00112708	0.00225415	5.61284e-12	0.00528586
																														18	3.6e-05	0.00112692	0.00225384	5.61205e-12	0.00528512
																														19	3.8e-05	0.00112675	0.0022535	5.61122e-12	0.00528434
																														20	4e-05	0.00112658	0.00225315	5.61035e-12	0.00528352
																														21	4.2e-05	0.00112639	0.00225278	5.60943e-12	0.00528265
																														22	4.4e-05	0.0011262	0.00225239	5.60846e-12	0.00528174
																														23	4.6e-05	0.00112599	0.00225199	5.60745e-12	0.00528079
																														24	4.8e-05	0.00112578	0.00225157	5.6064e-12	0.0052798
																														25	5e-05	0.00112556	0.00225112	5.6053e-12	0.00527876
																														26	5.2e-05	0.00112533	0.00225066	5.60416e-12	0.00527769
																														27	5.4e-05	0.00112509	0.00225019	5.60297e-12	0.00527657
																														28	5.6e-05	0.00112485	0.00224969	5.60174e-12	0.00527541
																														29	5.8e-05	0.00112459	0.00224918	5.60046e-12	0.00527421
																														30	6e-05	0.00112432	0.00224865	5.59914e-12	0.00527296
																														31	6.2e-05	0.00112405	0.0022481	5.59777e-12	0.00527167
																														32	6.4e-05	0.00112377	0.00224753	5.59636e-12	0.00527035
																														33	6.6e-05	0.00112348	0.00224695	5.59491e-12	0.00526898
																														34	6.8e-05	0.00112317	0.00224635	5.59341e-12	0.00526756
																														35	7e-05	0.00112286	0.00224573	5.59186e-12	0.00526611
																														36	7.2e-05	0.00112255	0.00224509	5.59028e-12	0.00526462
																														37	7.4e-05	0.00112222	0.00224444	5.58864e-12	0.00526308
																														38	7.6e-05	0.00112188	0.00224376	5.58697e-12	0.0052615
																														39	7.8e-05	0.00112154	0.00224307	5.58525e-12	0.00525988
																														40	8e-05	0.00112118	0.00224236	5.58348e-12	0.00525822
																														41	8.2e-05	0.00112082	0.00224164	5.58167e-12	0.00525652
																														42	8.4e-05	0.00112045	0.00224089	5.57982e-12	0.00525477
																														43	8.6e-05	0.00112007	0.00224013	5.57793e-12	0.00525298
																														44	8.8e-05	0.00111968	0.00223935	5.57598e-12	0.00525116
																														45	9e-05	0.00111928	0.00223855	5.574e-12	0.00524929
																														46	9.2e-05	0.00111887	0.00223774	5.57197e-12	0.00524738
																														47	9.4e-05	0.00111845	0.00223691	5.5699e-12	0.00524543
																														48	9.6e-05	0.00111803	0.00223606	5.56778e-12	0.00524343
																														49	9.8e-05	0.0011176	0.00223519	5.56562e-12	0.0052414
																														50	0.0001	0.00111715	0.00223431	5.56342e-12	0.00523933
																														51	0.000102	0.0011167	0.0022334	5.56117e-12	0.00523721
																														52	0.000104	0.00111624	0.00223248	5.55888e-12	0.00523505
																														53	0.000106	0.00111577	0.00223155	5.55655e-12	0.00523285
																														54	0.000108	0.0011153	0.00223059	5.55417e-12	0.00523061
																														55	0.00011	0.00111481	0.00222962	5.55175e-12	0.00522834
																														56	0.000112	0.00111431	0.00222863	5.54929e-12	0.00522601
																														57	0.000114	0.00111381	0.00222762	5.54678e-12	0.00522365
																														58	0.000116	0.0011133	0.0022266	5.54423e-12	0.00522125
																														59	0.000118	0.00111278	0.00222556	5.54163e-12	0.00521881
																														60	0.00012	0.00111225	0.0022245	5.539e-12	0.00521633
																														61	0.000122	0.00111171	0.00222342	5.53632e-12	0.0052138
																														62	0.000124	0.00111116	0.00222233	5.5336e-12	0.00521124
																														63	0.000126	0.00111061	0.00222122	5.53083e-12	0.00520863
																														64	0.000128	0.00111004	0.00222009	5.52802e-12	0.00520599
																														65	0.00013	0.00110947	0.00221894	5.52517e-12	0.0052033
																														66	0.000132	0.00110889	0.00221778	5.52228e-12	0.00520058
																														67	0.000134	0.0011083	0.0022166	5.51934e-12	0.00519781
																														68	0.000136	0.0011077	0.00221541	5.51636e-12	0.005195
																														69	0.000138	0.0011071	0.00221419	5.51334e-12	0.00519216
																														70	0.00014	0.00110648	0.00221296	5.51027e-12	0.00518927
																														71	0.000142	0.00110586	0.00221171	5.50717e-12	0.00518635
																														72	0.000144	0.00110522	0.00221045	5.50402e-12	0.00518338
																														73	0.000146	0.00110458	0.00220917	5.50083e-12	0.00518038
																														74	0.000148	0.00110393	0.00220787	5.49759e-12	0.00517733
																														75	0.00015	0.00110328	0.00220655	5.49432e-12	0.00517425
																														76	0.000152	0.00110261	0.00220522	5.491e-12	0.00517112
																														77	0.000154	0.00110194	0.00220387	5.48764e-12	0.00516796
																														78	0.000156	0.00110125	0.00220251	5.48424e-12	0.00516476
																														79	0.000158	0.00110056	0.00220112	5.4808e-12	0.00516152
																														80	0.00016	0.00109986	0.00219972	5.47731e-12	0.00515823
																														81	0.000162	0.00109915	0.00219831	5.47379e-12	0.00515491
																														82	0.000164	0.00109844	0.00219688	5.47022e-12	0.00515155
																														83	0.000166	0.00109771	0.00219543	5.46661e-12	0.00514816
																														84	0.000168	0.00109698	0.00219396	5.46296e-12	0.00514472
																														85	0.00017	0.00109624	0.00219248	5.45927e-12	0.00514124
																														86	0.000172	0.00109549	0.00219098	5.45554e-12	0.00513773
																														87	0.000174	0.00109473	0.00218946	5.45176e-12	0.00513417
																														88	0.000176	0.00109397	0.00218793	5.44795e-12	0.00513058
																														89	0.000178	0.00109319	0.00218638	5.44409e-12	0.00512695
																														90	0.00018	0.00109241	0.00218482	5.4402e-12	0.00512328
																														91	0.000182	0.00109162	0.00218324	5.43626e-12	0.00511957
																														92	0.000184	0.00109082	0.00218164	5.43228e-12	0.00511583
																														93	0.000186	0.00109001	0.00218003	5.42827e-12	0.00511204
																														94	0.000188	0.0010892	0.0021784	5.42421e-12	0.00510822
																														95	0.00019	0.00108838	0.00217675	5.42011e-12	0.00510436
																														96	0.000192	0.00108754	0.00217509	5.41597e-12	0.00510046
																														97	0.000194	0.0010867	0.00217341	5.41179e-12	0.00509653
																														98	0.000196	0.00108586	0.00217172	5.40757e-12	0.00509255
																														99	0.000198	0.001085	0.00217001	5.40331e-12	0.00508854
																														100	0.0002	0.00108414	0.00216828	5.39901e-12	0.0050845
																														101	0.000202	0.00108327	0.00216654	5.39468e-12	0.00508041
																														102	0.000204	0.00108239	0.00216478	5.3903e-12	0.00507629
																														103	0.000206	0.0010815	0.002163	5.38588e-12	0.00507213
																														104	0.000208	0.00108061	0.00216121	5.38142e-12	0.00506793
																														105	0.00021	0.0010797	0.00215941	5.37693e-12	0.00506369
																														106	0.000212	0.00107879	0.00215759	5.37239e-12	0.00505942
																														107	0.000214	0.00107787	0.00215575	5.36781e-12	0.00505511
																														108	0.000216	0.00107695	0.0021539	5.3632e-12	0.00505077
																														109	0.000218	0.00107601	0.00215203	5.35855e-12	0.00504639
																														110	0.00022	0.00107507	0.00215014	5.35386e-12	0.00504197
																														111	0.000222	0.00107412	0.00214824	5.34913e-12	0.00503751
																														112	0.000224	0.00107316	0.00214633	5.34436e-12	0.00503302
																														113	0.000226	0.0010722	0.0021444	5.33955e-12	0.0050285
																														114	0.000228	0.00107123	0.00214245	5.3347e-12	0.00502393
																														115	0.00023	0.00107025	0.00214049	5.32982e-12	0.00501933
																														116	0.000232	0.00106926	0.00213851	5.3249e-12	0.0050147
																														117	0.000234	0.00106826	0.00213652	5.31994e-12	0.00501003
																														118	0.000236	0.00106726	0.00213451	5.31494e-12	0.00500532
																														119	0.000238	0.00106625	0.00213249	5.30991e-12	0.00500058
																														120	0.00024	0.00106523	0.00213045	5.30483e-12	0.0049958
																														121	0.000242	0.0010642	0.0021284	5.29972e-12	0.00499099
																														122	0.000244	0.00106317	0.00212633	5.29457e-12	0.00498614
																														123	0.000246	0.00106213	0.00212425	5.28939e-12	0.00498126
																														124	0.000248	0.00106108	0.00212215	5.28416e-12	0.00497634
																														125	0.00025	0.00106002	0.00212004	5.2789e-12	0.00497138
																														126	0.000252	0.00105896	0.00211791	5.27361e-12	0.0049664
																														127	0.000254	0.00105789	0.00211577	5.26827e-12	0.00496137
																														128	0.000256	0.00105681	0.00211362	5.2629e-12	0.00495631
																														129	0.000258	0.00105572	0.00211144	5.2575e-12	0.00495122
																														130	0.00026	0.00105463	0.00210926	5.25205e-12	0.0049461
																														131	0.000262	0.00105353	0.00210706	5.24657e-12	0.00494094
																														132	0.000264	0.00105242	0.00210484	5.24106e-12	0.00493574
																														133	0.000266	0.00105131	0.00210261	5.23551e-12	0.00493051
																														134	0.000268	0.00105018	0.00210037	5.22992e-12	0.00492525
																														135	0.00027	0.00104906	0.00209811	5.22429e-12	0.00491995
																														136	0.000272	0.00104792	0.00209584	5.21863e-12	0.00491462
																														137	0.000274	0.00104678	0.00209355	5.21294e-12	0.00490926
																														138	0.000276	0.00104562	0.00209125	5.20721e-12	0.00490386
																														139	0.000278	0.00104447	0.00208893	5.20144e-12	0.00489843
																														140	0.00028	0.0010433	0.0020866	5.19564e-12	0.00489297
																														141	0.000282	0.00104213	0.00208426	5.18981e-12	0.00488748
																														142	0.000284	0.00104095	0.0020819	5.18394e-12	0.00488195
																														143	0.000286	0.00103977	0.00207953	5.17803e-12	0.00487638
																														144	0.000288	0.00103857	0.00207714	5.17209e-12	0.00487079
																														145	0.00029	0.00103737	0.00207474	5.16611e-12	0.00486516
																														146	0.000292	0.00103617	0.00207233	5.16011e-12	0.0048595
																														147	0.000294	0.00103495	0.0020699	5.15406e-12	0.00485381
																														148	0.000296	0.00103373	0.00206746	5.14798e-12	0.00484809
																														149	0.000298	0.0010325	0.00206501	5.14187e-12	0.00484233
																														150	0.0003	0.00103127	0.00206254	5.13573e-12	0.00483655
																														151	0.000302	0.00103003	0.00206006	5.12955e-12	0.00483073
																														152	0.000304	0.00102878	0.00205756	5.12334e-12	0.00482488
																														153	0.000306	0.00102753	0.00205506	5.11709e-12	0.00481899
																														154	0.000308	0.00102627	0.00205253	5.11081e-12	0.00481308
																														155	0.00031	0.001025	0.00205	5.1045e-12	0.00480714
																														156	0.000312	0.00102373	0.00204745	5.09815e-12	0.00480116
																														157	0.000314	0.00102244	0.00204489	5.09177e-12	0.00479515
																														158	0.000316	0.00102116	0.00204231	5.08536e-12	0.00478912
																														159	0.000318	0.00101986	0.00203973	5.07892e-12	0.00478305
																														160	0.00032	0.00101856	0.00203713	5.07244e-12	0.00477695
																														161	0.000322	0.00101726	0.00203451	5.06594e-12	0.00477082
																														162	0.000324	0.00101594	0.00203189	5.0594e-12	0.00476466
																														163	0.000326	0.00101462	0.00202925	5.05282e-12	0.00475847
																														164	0.000328	0.0010133	0.00202659	5.04622e-12	0.00475225
																														165	0.00033	0.00101196	0.00202393	5.03958e-12	0.004746
																														166	0.000332	0.00101063	0.00202125	5.03292e-12	0.00473972
																														167	0.000334	0.00100928	0.00201856	5.02622e-12	0.00473342
																														168	0.000336	0.00100793	0.00201586	5.01949e-12	0.00472708
																														169	0.000338	0.00100657	0.00201314	5.01273e-12	0.00472071
																														170	0.00034	0.00100521	0.00201042	5.00593e-12	0.00471432
																														171	0.000342	0.00100384	0.00200768	4.99911e-12	0.00470789
																														172	0.000344	0.00100246	0.00200492	4.99226e-12	0.00470144
																														173	0.000346	0.00100108	0.00200216	4.98537e-12	0.00469495
																														174	0.000348	0.000999691	0.00199938	4.97846e-12	0.00468844
																														175	0.00035	0.000998296	0.00199659	4.97152e-12	0.0046819
																														176	0.000352	0.000996896	0.00199379	4.96454e-12	0.00467533
																														177	0.000354	0.000995489	0.00199098	4.95754e-12	0.00466874
																														178	0.000356	0.000994077	0.00198815	4.9505e-12	0.00466211
																														179	0.000358	0.000992659	0.00198532	4.94344e-12	0.00465546
																														180	0.00036	0.000991234	0.00198247	4.93635e-12	0.00464878
																														181	0.000362	0.000989804	0.00197961	4.92922e-12	0.00464207
																														182	0.000364	0.000988368	0.00197674	4.92207e-12	0.00463534
																														183	0.000366	0.000986926	0.00197385	4.91489e-12	0.00462858
																														184	0.000368	0.000985479	0.00197096	4.90768e-12	0.00462179
																														185	0.00037	0.000984025	0.00196805	4.90045e-12	0.00461497
																														186	0.000372	0.000982566	0.00196513	4.89318e-12	0.00460813
																														187	0.000374	0.000981102	0.0019622	4.88589e-12	0.00460126
																														188	0.000376	0.000979631	0.00195926	4.87856e-12	0.00459436
																														189	0.000378	0.000978155	0.00195631	4.87121e-12	0.00458744
																														190	0.00038	0.000976674	0.00195335	4.86383e-12	0.00458049
																														191	0.000382	0.000975186	0.00195037	4.85643e-12	0.00457352
																														192	0.000384	0.000973694	0.00194739	4.84899e-12	0.00456652
																														193	0.000386	0.000972196	0.00194439	4.84153e-12	0.00455949
																														194	0.000388	0.000970692	0.00194138	4.83405e-12	0.00455244
																														195	0.00039	0.000969183	0.00193837	4.82653e-12	0.00454536
																														196	0.000392	0.000967668	0.00193534	4.81899e-12	0.00453826
																														197	0.000394	0.000966149	0.0019323	4.81142e-12	0.00453113
																														198	0.000396	0.000964623	0.00192925	4.80382e-12	0.00452398
																														199	0.000398	0.000963093	0.00192619	4.7962e-12	0.0045168
																														200	0.0004	0.000961557	0.00192311	4.78856e-12	0.0045096
																														201	0.000402	0.000960016	0.00192003	4.78088e-12	0.00450237
																														202	0.000404	0.00095847	0.00191694	4.77318e-12	0.00449512
																														203	0.000406	0.000956919	0.00191384	4.76546e-12	0.00448785
																														204	0.000408	0.000955362	0.00191072	4.7577e-12	0.00448055
																														205	0.00041	0.000953801	0.0019076	4.74993e-12	0.00447322
																														206	0.000412	0.000952234	0.00190447	4.74213e-12	0.00446588
																														207	0.000414	0.000950663	0.00190133	4.7343e-12	0.0044585
																														208	0.000416	0.000949086	0.00189817	4.72645e-12	0.00445111
																														209	0.000418	0.000947504	0.00189501	4.71857e-12	0.00444369
																														210	0.00042	0.000945918	0.00189184	4.71067e-12	0.00443625
																														211	0.000422	0.000944327	0.00188865	4.70275e-12	0.00442879
																														212	0.000424	0.00094273	0.00188546	4.6948e-12	0.0044213
																														213	0.000426	0.000941129	0.00188226	4.68682e-12	0.00441379
																														214	0.000428	0.000939523	0.00187905	4.67883e-12	0.00440626
																														215	0.00043	0.000937913	0.00187583	4.6708e-12	0.00439871
																														216	0.000432	0.000936297	0.00187259	4.66276e-12	0.00439113
																														217	0.000434	0.000934677	0.00186935	4.65469e-12	0.00438353
																														218	0.000436	0.000933052	0.0018661	4.6466e-12	0.00437591
																														219	0.000438	0.000931423	0.00186285	4.63849e-12	0.00436827
																														220	0.00044	0.000929789	0.00185958	4.63035e-12	0.00436061
																														221	0.000442	0.00092815	0.0018563	4.62219e-12	0.00435292
																														222	0.000444	0.000926507	0.00185301	4.61401e-12	0.00434522
																														223	0.000446	0.00092486	0.00184972	4.6058e-12	0.00433749
																														224	0.000448	0.000923208	0.00184642	4.59757e-12	0.00432974
																														225	0.00045	0.000921551	0.0018431	4.58933e-12	0.00432198
																														226	0.000452	0.000919891	0.00183978	4.58105e-12	0.00431419
																														227	0.000454	0.000918225	0.00183645	4.57276e-12	0.00430638
																														228	0.000456	0.000916556	0.00183311	4.56445e-12	0.00429855
																														229	0.000458	0.000914882	0.00182976	4.55611e-12	0.0042907
																														230	0.00046	0.000913204	0.00182641	4.54776e-12	0.00428283
																														231	0.000462	0.000911522	0.00182304	4.53938e-12	0.00427494
																														232	0.000464	0.000909836	0.00181967	4.53098e-12	0.00426703
																														233	0.000466	0.000908145	0.00181629	4.52256e-12	0.0042591
																														234	0.000468	0.00090645	0.0018129	4.51412e-12	0.00425115
																														235	0.00047	0.000904752	0.0018095	4.50566e-12	0.00424319
																														236	0.000472	0.000903049	0.0018061	4.49718e-12	0.0042352
																														237	0.000474	0.000901342	0.00180268	4.48868e-12	0.0042272
																														238	0.000476	0.000899631	0.00179926	4.48016e-12	0.00421917
																														239	0.000478	0.000897917	0.00179583	4.47162e-12	0.00421113
																														240	0.00048	0.000896198	0.0017924	4.46307e-12	0.00420307
																														241	0.000482	0.000894476	0.00178895	4.45449e-12	0.00419499
																														242	0.000484	0.000892749	0.0017855	4.44589e-12	0.0041869
																														243	0.000486	0.000891019	0.00178204	4.43728e-12	0.00417878
																														244	0.000488	0.000889285	0.00177857	4.42864e-12	0.00417065
																														245	0.00049	0.000887548	0.0017751	4.41999e-12	0.0041625
																														246	0.000492	0.000885807	0.00177161	4.41132e-12	0.00415434
																														247	0.000494	0.000884062	0.00176812	4.40263e-12	0.00414615
																														248	0.000496	0.000882313	0.00176463	4.39392e-12	0.00413795
																														249	0.000498	0.000880561	0.00176112	4.38519e-12	0.00412974
																														250	0.0005	0.000878805	0.00175761	4.37645e-12	0.0041215
																														251	0.000502	0.000877046	0.00175409	4.36769e-12	0.00411325
																														252	0.000504	0.000875284	0.00175057	4.35891e-12	0.00410498
																														253	0.000506	0.000873517	0.00174703	4.35012e-12	0.0040967
																														254	0.000508	0.000871748	0.0017435	4.3413e-12	0.0040884
																														255	0.00051	0.000869975	0.00173995	4.33248e-12	0.00408009
																														256	0.000512	0.000868199	0.0017364	4.32363e-12	0.00407176
																														257	0.000514	0.000866419	0.00173284	4.31477e-12	0.00406341
																														258	0.000516	0.000864636	0.00172927	4.30589e-12	0.00405505
																														259	0.000518	0.00086285	0.0017257	4.297e-12	0.00404667
																														260	0.00052	0.000861061	0.00172212	4.28808e-12	0.00403828
																														261	0.000522	0.000859269	0.00171854	4.27916e-12	0.00402988
																														262	0.000524	0.000857473	0.00171495	4.27022e-12	0.00402146
																														263	0.000526	0.000855675	0.00171135	4.26126e-12	0.00401302
																														264	0.000528	0.000853873	0.00170775	4.25229e-12	0.00400457
																														265	0.00053	0.000852068	0.00170414	4.2433e-12	0.00399611
																														266	0.000532	0.000850261	0.00170052	4.2343e-12	0.00398763
																														267	0.000534	0.00084845	0.0016969	4.22528e-12	0.00397914
																														268	0.000536	0.000846636	0.00169327	4.21625e-12	0.00397063
																														269	0.000538	0.00084482	0.00168964	4.2072e-12	0.00396211
																														270	0.00054	0.000843001	0.001686	4.19814e-12	0.00395358
																														271	0.000542	0.000841179	0.00168236	4.18907e-12	0.00394504
																														272	0.000544	0.000839354	0.00167871	4.17998e-12	0.00393648
																														273	0.000546	0.000837526	0.00167505	4.17088e-12	0.00392791
																														274	0.000548	0.000835696	0.00167139	4.16177e-12	0.00391932
																														275	0.00055	0.000833863	0.00166773	4.15264e-12	0.00391073
																														276	0.000552	0.000832027	0.00166405	4.1435e-12	0.00390212
																														277	0.000554	0.000830189	0.00166038	4.13434e-12	0.0038935
																														278	0.000556	0.000828348	0.0016567	4.12517e-12	0.00388486
																														279	0.000558	0.000826505	0.00165301	4.11599e-12	0.00387622
																														280	0.00056	0.000824659	0.00164932	4.1068e-12	0.00386756
																														281	0.000562	0.000822811	0.00164562	4.0976e-12	0.00385889
																														282	0.000564	0.00082096	0.00164192	4.08838e-12	0.00385021
																														283	0.000566	0.000819107	0.00163821	4.07915e-12	0.00384152
																														284	0.000568	0.000817252	0.0016345	4.06991e-12	0.00383282
																														285	0.00057	0.000815394	0.00163079	4.06066e-12	0.00382411
																														286	0.000572	0.000813534	0.00162707	4.0514e-12	0.00381538
																														287	0.000574	0.000811671	0.00162334	4.04212e-12	0.00380665
																														288	0.000576	0.000809807	0.00161961	4.03284e-12	0.00379791
																														289	0.000578	0.00080794	0.00161588	4.02354e-12	0.00378915
																														290	0.00058	0.000806071	0.00161214	4.01424e-12	0.00378039
																														291	0.000582	0.000804201	0.0016084	4.00492e-12	0.00377161
																														292	0.000584	0.000802328	0.00160466	3.99559e-12	0.00376283
																														293	0.000586	0.000800452	0.0016009	3.98625e-12	0.00375403
																														294	0.000588	0.000798575	0.00159715	3.97691e-12	0.00374523
																														295	0.00059	0.000796696	0.00159339	3.96755e-12	0.00373642
																														296	0.000592	0.000794815	0.00158963	3.95818e-12	0.0037276
																														297	0.000594	0.000792933	0.00158587	3.9488e-12	0.00371877
																														298	0.000596	0.000791048	0.0015821	3.93942e-12	0.00370993
																														299	0.000598	0.000789161	0.00157832	3.93002e-12	0.00370108
																														300	0.0006	0.000787273	0.00157455	3.92062e-12	0.00369222
																														301	0.000602	0.000785383	0.00157077	3.91121e-12	0.00368336
																														302	0.000604	0.000783491	0.00156698	3.90178e-12	0.00367449
																														303	0.000606	0.000781597	0.00156319	3.89235e-12	0.00366561
																														304	0.000608	0.000779702	0.0015594	3.88292e-12	0.00365672
																														305	0.00061	0.000777805	0.00155561	3.87347e-12	0.00364782
																														306	0.000612	0.000775907	0.00155181	3.86402e-12	0.00363892
																														307	0.000614	0.000774007	0.00154801	3.85455e-12	0.00363001
																														308	0.000616	0.000772105	0.00154421	3.84508e-12	0.00362109
																														309	0.000618	0.000770202	0.0015404	3.83561e-12	0.00361216
																														310	0.00062	0.000768298	0.0015366	3.82612e-12	0.00360323
																														311	0.000622	0.000766392	0.00153278	3.81663e-12	0.00359429
																														312	0.000624	0.000764485	0.00152897	3.80713e-12	0.00358535
																														313	0.000626	0.000762576	0.00152515	3.79763e-12	0.0035764
																														314	0.000628	0.000760666	0.00152133	3.78812e-12	0.00356744
																														315	0.00063	0.000758755	0.00151751	3.7786e-12	0.00355848
																														316	0.000632	0.000756842	0.00151368	3.76907e-12	0.00354951
																														317	0.000634	0.000754929	0.00150986	3.75954e-12	0.00354053
																														318	0.000636	0.000753014	0.00150603	3.75001e-12	0.00353155
																														319	0.000638	0.000751098	0.0015022	3.74047e-12	0.00352257
																														320	0.00064	0.000749181	0.00149836	3.73092e-12	0.00351358
																														321	0.000642	0.000747262	0.00149452	3.72137e-12	0.00350458
																														322	0.000644	0.000745343	0.00149069	3.71181e-12	0.00349558
																														323	0.000646	0.000743423	0.00148685	3.70225e-12	0.00348657
																														324	0.000648	0.000741501	0.001483	3.69268e-12	0.00347756
																														325	0.00065	0.000739579	0.00147916	3.6831e-12	0.00346855
																														326	0.000652	0.000737656	0.00147531	3.67353e-12	0.00345953
																														327	0.000654	0.000735732	0.00147146	3.66395e-12	0.0034505
																														328	0.000656	0.000733807	0.00146761	3.65436e-12	0.00344148
																														329	0.000658	0.000731881	0.00146376	3.64477e-12	0.00343244
																														330	0.00066	0.000729955	0.00145991	3.63518e-12	0.00342341
																														331	0.000662	0.000728028	0.00145606	3.62558e-12	0.00341437
																														332	0.000664	0.0007261	0.0014522	3.61598e-12	0.00340533
																														333	0.000666	0.000724171	0.00144834	3.60637e-12	0.00339628
																														334	0.000668	0.000722242	0.00144448	3.59676e-12	0.00338723
																														335	0.00067	0.000720312	0.00144062	3.58715e-12	0.00337818
																														336	0.000672	0.000718381	0.00143676	3.57754e-12	0.00336913
																														337	0.000674	0.00071645	0.0014329	3.56792e-12	0.00336007
																														338	0.000676	0.000714519	0.00142904	3.5583e-12	0.00335101
																														339	0.000678	0.000712586	0.00142517	3.54868e-12	0.00334195
																														340	0.00068	0.000710654	0.00142131	3.53906e-12	0.00333289
																														341	0.000682	0.000708721	0.00141744	3.52943e-12	0.00332382
																														342	0.000684	0.000706787	0.00141357	3.5198e-12	0.00331476
																														343	0.000686	0.000704854	0.00140971	3.51017e-12	0.00330569
																														344	0.000688	0.00070292	0.00140584	3.50054e-12	0.00329662
																														345	0.00069	0.000700985	0.00140197	3.49091e-12	0.00328754
																														346	0.000692	0.000699051	0.0013981	3.48127e-12	0.00327847
																														347	0.000694	0.000697116	0.00139423	3.47164e-12	0.0032694
																														348	0.000696	0.000695181	0.00139036	3.462e-12	0.00326032
																														349	0.000698	0.000693245	0.00138649	3.45236e-12	0.00325125
																														350	0.0007	0.00069131	0.00138262	3.44272e-12	0.00324217
																														351	0.000702	0.000689374	0.00137875	3.43308e-12	0.00323309
																														352	0.000704	0.000687439	0.00137488	3.42345e-12	0.00322401
																														353	0.000706	0.000685503	0.00137101	3.41381e-12	0.00321494
																														354	0.000708	0.000683568	0.00136714	3.40417e-12	0.00320586
																														355	0.00071	0.000681632	0.00136326	3.39453e-12	0.00319678
																														356	0.000712	0.000679696	0.00135939	3.38489e-12	0.0031877
																														357	0.000714	0.000677761	0.00135552	3.37525e-12	0.00317862
																														358	0.000716	0.000675825	0.00135165	3.36561e-12	0.00316955
																														359	0.000718	0.00067389	0.00134778	3.35597e-12	0.00316047
																														360	0.00072	0.000671955	0.00134391	3.34634e-12	0.0031514
																														361	0.000722	0.00067002	0.00134004	3.3367e-12	0.00314232
																														362	0.000724	0.000668085	0.00133617	3.32706e-12	0.00313325
																														363	0.000726	0.000666151	0.0013323	3.31743e-12	0.00312418
																														364	0.000728	0.000664217	0.00132843	3.3078e-12	0.0031151
																														365	0.00073	0.000662283	0.00132457	3.29817e-12	0.00310603
																														366	0.000732	0.000660349	0.0013207	3.28854e-12	0.00309697
																														367	0.000734	0.000658416	0.00131683	3.27891e-12	0.0030879
																														368	0.000736	0.000656484	0.00131297	3.26929e-12	0.00307884
																														369	0.000738	0.000654551	0.0013091	3.25967e-12	0.00306977
																														370	0.00074	0.00065262	0.00130524	3.25005e-12	0.00306071
																														371	0.000742	0.000650688	0.00130138	3.24043e-12	0.00305166
																														372	0.000744	0.000648757	0.00129751	3.23081e-12	0.0030426
																														373	0.000746	0.000646827	0.00129365	3.2212e-12	0.00303355
																														374	0.000748	0.000644898	0.0012898	3.21159e-12	0.0030245
																														375	0.00075	0.000642969	0.00128594	3.20198e-12	0.00301545
																														376	0.000752	0.00064104	0.00128208	3.19238e-12	0.00300641
																														377	0.000754	0.000639112	0.00127822	3.18278e-12	0.00299737
																														378	0.000756	0.000637185	0.00127437	3.17318e-12	0.00298833
																														379	0.000758	0.000635259	0.00127052	3.16359e-12	0.0029793
																														380	0.00076	0.000633334	0.00126667	3.154e-12	0.00297027
																														381	0.000762	0.000631409	0.00126282	3.14442e-12	0.00296124
																														382	0.000764	0.000629485	0.00125897	3.13484e-12	0.00295222
																														383	0.000766	0.000627562	0.00125512	3.12526e-12	0.0029432
																														384	0.000768	0.00062564	0.00125128	3.11569e-12	0.00293418
																														385	0.00077	0.000623718	0.00124744	3.10612e-12	0.00292517
																														386	0.000772	0.000621798	0.0012436	3.09655e-12	0.00291617
																														387	0.000774	0.000619879	0.00123976	3.087e-12	0.00290716
																														388	0.000776	0.00061796	0.00123592	3.07744e-12	0.00289817
																														389	0.000778	0.000616043	0.00123209	3.06789e-12	0.00288917
																														390	0.00078	0.000614126	0.00122825	3.05835e-12	0.00288019
																														391	0.000782	0.000612211	0.00122442	3.04881e-12	0.0028712
																														392	0.000784	0.000610297	0.00122059	3.03928e-12	0.00286223
																														393	0.000786	0.000608384	0.00121677	3.02975e-12	0.00285325
																														394	0.000788	0.000606472	0.00121294	3.02023e-12	0.00284429
																														395	0.00079	0.000604561	0.00120912	3.01071e-12	0.00283532
																														396	0.000792	0.000602651	0.0012053	3.0012e-12	0.00282637
																														397	0.000794	0.000600743	0.00120149	2.9917e-12	0.00281742
																														398	0.000796	0.000598836	0.00119767	2.9822e-12	0.00280847
																														399	0.000798	0.00059693	0.00119386	2.97271e-12	0.00279954
																														400	0.0008	0.000595025	0.00119005	2.96323e-12	0.0027906
																														401	0.000802	0.000593122	0.00118624	2.95375e-12	0.00278168
																														402	0.000804	0.00059122	0.00118244	2.94428e-12	0.00277276
																														403	0.000806	0.00058932	0.00117864	2.93481e-12	0.00276385
																														404	0.000808	0.000587421	0.00117484	2.92535e-12	0.00275494
																														405	0.00081	0.000585523	0.00117105	2.9159e-12	0.00274604
																														406	0.000812	0.000583627	0.00116725	2.90646e-12	0.00273715
																														407	0.000814	0.000581732	0.00116346	2.89703e-12	0.00272826
																														408	0.000816	0.000579839	0.00115968	2.8876e-12	0.00271938
																														409	0.000818	0.000577947	0.00115589	2.87818e-12	0.00271051
																														410	0.00082	0.000576057	0.00115211	2.86877e-12	0.00270165
																														411	0.000822	0.000574169	0.00114834	2.85936e-12	0.00269279
																														412	0.000824	0.000572282	0.00114456	2.84996e-12	0.00268394
																														413	0.000826	0.000570397	0.00114079	2.84058e-12	0.0026751
																														414	0.000828	0.000568513	0.00113703	2.8312e-12	0.00266627
																														415	0.00083	0.000566631	0.00113326	2.82182e-12	0.00265744
																														416	0.000832	0.000564751	0.0011295	2.81246e-12	0.00264862
																														417	0.000834	0.000562873	0.00112575	2.80311e-12	0.00263981
																														418	0.000836	0.000560996	0.00112199	2.79376e-12	0.00263101
																														419	0.000838	0.000559121	0.00111824	2.78442e-12	0.00262222
																														420	0.00084	0.000557248	0.0011145	2.7751e-12	0.00261343
																														421	0.000842	0.000555377	0.00111075	2.76578e-12	0.00260466
																														422	0.000844	0.000553508	0.00110702	2.75647e-12	0.00259589
																														423	0.000846	0.00055164	0.00110328	2.74717e-12	0.00258713
																														424	0.000848	0.000549774	0.00109955	2.73788e-12	0.00257838
																														425	0.00085	0.000547911	0.00109582	2.7286e-12	0.00256964
																														426	0.000852	0.000546049	0.0010921	2.71932e-12	0.00256091
																														427	0.000854	0.000544189	0.00108838	2.71006e-12	0.00255219
																														428	0.000856	0.000542332	0.00108466	2.70081e-12	0.00254348
																														429	0.000858	0.000540476	0.00108095	2.69157e-12	0.00253477
																														430	0.00086	0.000538622	0.00107724	2.68234e-12	0.00252608
																														431	0.000862	0.00053677	0.00107354	2.67312e-12	0.0025174
																														432	0.000864	0.000534921	0.00106984	2.66391e-12	0.00250872
																														433	0.000866	0.000533073	0.00106615	2.65471e-12	0.00250006
																														434	0.000868	0.000531228	0.00106246	2.64552e-12	0.0024914
																														435	0.00087	0.000529385	0.00105877	2.63634e-12	0.00248276
																														436	0.000872	0.000527544	0.00105509	2.62717e-12	0.00247412
																														437	0.000874	0.000525705	0.00105141	2.61801e-12	0.0024655
																														438	0.000876	0.000523869	0.00104774	2.60887e-12	0.00245689
																														439	0.000878	0.000522034	0.00104407	2.59973e-12	0.00244828
																														440	0.00088	0.000520202	0.0010404	2.59061e-12	0.00243969
																														441	0.000882	0.000518373	0.00103675	2.5815e-12	0.00243111
																														442	0.000884	0.000516545	0.00103309	2.57239e-12	0.00242254
																														443	0.000886	0.00051472	0.00102944	2.56331e-12	0.00241398
																														444	0.000888	0.000512897	0.00102579	2.55423e-12	0.00240543
																														445	0.00089	0.000511077	0.00102215	2.54516e-12	0.00239689
																														446	0.000892	0.000509259	0.00101852	2.53611e-12	0.00238837
																														447	0.000894	0.000507443	0.00101489	2.52707e-12	0.00237985
																														448	0.000896	0.00050563	0.00101126	2.51804e-12	0.00237135
																														449	0.000898	0.000503819	0.00100764	2.50902e-12	0.00236286
																														450	0.0009	0.000502011	0.00100402	2.50001e-12	0.00235438
																														451	0.000902	0.000500205	0.00100041	2.49102e-12	0.00234591
																														452	0.000904	0.000498402	0.000996803	2.48204e-12	0.00233745
																														453	0.000906	0.000496601	0.000993202	2.47307e-12	0.002329
																														454	0.000908	0.000494803	0.000989605	2.46412e-12	0.00232057
																														455	0.00091	0.000493007	0.000986014	2.45517e-12	0.00231215
																														456	0.000912	0.000491214	0.000982428	2.44625e-12	0.00230374
																														457	0.000914	0.000489423	0.000978847	2.43733e-12	0.00229534
																														458	0.000916	0.000487636	0.000975271	2.42843e-12	0.00228696
																														459	0.000918	0.00048585	0.000971701	2.41954e-12	0.00227859
																														460	0.00092	0.000484068	0.000968136	2.41066e-12	0.00227023
																														461	0.000922	0.000482288	0.000964576	2.40179e-12	0.00226188
																														462	0.000924	0.000480511	0.000961022	2.39294e-12	0.00225354
																														463	0.000926	0.000478737	0.000957473	2.38411e-12	0.00224522
																														464	0.000928	0.000476965	0.00095393	2.37528e-12	0.00223691
																														465	0.00093	0.000475196	0.000950392	2.36648e-12	0.00222862
																														466	0.000932	0.00047343	0.00094686	2.35768e-12	0.00222033
																														467	0.000934	0.000471666	0.000943333	2.3489e-12	0.00221206
																														468	0.000936	0.000469906	0.000939812	2.34013e-12	0.00220381
																														469	0.000938	0.000468148	0.000936296	2.33138e-12	0.00219556
																														470	0.00094	0.000466393	0.000932786	2.32264e-12	0.00218733
																														471	0.000942	0.000464641	0.000929282	2.31391e-12	0.00217912
																														472	0.000944	0.000462892	0.000925784	2.3052e-12	0.00217091
																														473	0.000946	0.000461146	0.000922292	2.29651e-12	0.00216272
																														474	0.000948	0.000459402	0.000918805	2.28782e-12	0.00215455
																														475	0.00095	0.000457662	0.000915324	2.27916e-12	0.00214639
																														476	0.000952	0.000455925	0.000911849	2.2705e-12	0.00213824
																														477	0.000954	0.00045419	0.00090838	2.26187e-12	0.0021301
																														478	0.000956	0.000452459	0.000904917	2.25324e-12	0.00212198
																														479	0.000958	0.00045073	0.00090146	2.24464e-12	0.00211388
																														480	0.00096	0.000449005	0.000898009	2.23604e-12	0.00210578
																														481	0.000962	0.000447282	0.000894564	2.22746e-12	0.0020977
																														482	0.000964	0.000445563	0.000891125	2.2189e-12	0.00208964
																														483	0.000966	0.000443846	0.000887693	2.21035e-12	0.00208159
																														484	0.000968	0.000442133	0.000884266	2.20182e-12	0.00207356
																														485	0.00097	0.000440423	0.000880846	2.19331e-12	0.00206553
																														486	0.000972	0.000438716	0.000877431	2.1848e-12	0.00205753
																														487	0.000974	0.000437012	0.000874023	2.17632e-12	0.00204954
																														488	0.000976	0.000435311	0.000870622	2.16785e-12	0.00204156
																														489	0.000978	0.000433613	0.000867226	2.15939e-12	0.0020336
																														490	0.00098	0.000431919	0.000863837	2.15095e-12	0.00202565
																														491	0.000982	0.000430227	0.000860454	2.14253e-12	0.00201772
																														492	0.000984	0.000428539	0.000857078	2.13412e-12	0.0020098
																														493	0.000986	0.000426854	0.000853708	2.12573e-12	0.0020019
																														494	0.000988	0.000425172	0.000850345	2.11736e-12	0.00199401
																														495	0.00099	0.000423494	0.000846988	2.109e-12	0.00198614
																														496	0.000992	0.000421819	0.000843637	2.10066e-12	0.00197828
																														497	0.000994	0.000420147	0.000840293	2.09233e-12	0.00197044
																														498	0.000996	0.000418478	0.000836956	2.08402e-12	0.00196262
																														499	0.000998	0.000416813	0.000833625	2.07573e-12	0.00195481
																														500	0.001	0.000415151	0.000830301	2.06745e-12	0.00194701
																														501	0.001002	0.000413492	0.000826984	2.05919e-12	0.00193923
																														502	0.001004	0.000411836	0.000823673	2.05094e-12	0.00193147
																														503	0.001006	0.000410184	0.000820369	2.04272e-12	0.00192372
																														504	0.001008	0.000408536	0.000817071	2.03451e-12	0.00191599
																														505	0.00101	0.00040689	0.00081378	2.02631e-12	0.00190827
																														506	0.001012	0.000405248	0.000810496	2.01814e-12	0.00190057
																														507	0.001014	0.00040361	0.000807219	2.00998e-12	0.00189289
																														508	0.001016	0.000401974	0.000803949	2.00183e-12	0.00188522
																														509	0.001018	0.000400343	0.000800685	1.99371e-12	0.00187756
																														510	0.00102	0.000398714	0.000797429	1.9856e-12	0.00186993
																														511	0.001022	0.00039709	0.000794179	1.97751e-12	0.00186231
																														512	0.001024	0.000395468	0.000790936	1.96943e-12	0.0018547
																														513	0.001026	0.00039385	0.0007877	1.96137e-12	0.00184711
																														514	0.001028	0.000392236	0.000784472	1.95333e-12	0.00183954
																														515	0.00103	0.000390625	0.00078125	1.94531e-12	0.00183199
																														516	0.001032	0.000389017	0.000778035	1.93731e-12	0.00182445
																														517	0.001034	0.000387413	0.000774827	1.92932e-12	0.00181693
																														518	0.001036	0.000385813	0.000771626	1.92135e-12	0.00180942
																														519	0.001038	0.000384216	0.000768432	1.9134e-12	0.00180193
																														520	0.00104	0.000382623	0.000765246	1.90546e-12	0.00179446
																														521	0.001042	0.000381033	0.000762066	1.89754e-12	0.001787
																														522	0.001044	0.000379447	0.000758894	1.88965e-12	0.00177956
																														523	0.001046	0.000377864	0.000755728	1.88176e-12	0.00177214
																														524	0.001048	0.000376285	0.00075257	1.8739e-12	0.00176474
																														525	0.00105	0.00037471	0.00074942	1.86605e-12	0.00175735
																														526	0.001052	0.000373138	0.000746276	1.85823e-12	0.00174998
																														527	0.001054	0.00037157	0.00074314	1.85042e-12	0.00174262
																														528	0.001056	0.000370005	0.00074001	1.84263e-12	0.00173528
																														529	0.001058	0.000368444	0.000736889	1.83485e-12	0.00172796
																														530	0.00106	0.000366887	0.000733774	1.8271e-12	0.00172066
																														531	0.001062	0.000365333	0.000730667	1.81936e-12	0.00171337
																														532	0.001064	0.000363783	0.000727567	1.81164e-12	0.00170611
																														533	0.001066	0.000362237	0.000724474	1.80394e-12	0.00169885
																														534	0.001068	0.000360695	0.000721389	1.79626e-12	0.00169162
																														535	0.00107	0.000359156	0.000718312	1.7886e-12	0.0016844
																														536	0.001072	0.000357621	0.000715241	1.78095e-12	0.0016772
																														537	0.001074	0.000356089	0.000712178	1.77332e-12	0.00167002
																														538	0.001076	0.000354561	0.000709123	1.76572e-12	0.00166285
																														539	0.001078	0.000353037	0.000706075	1.75813e-12	0.00165571
																														540	0.00108	0.000351517	0.000703034	1.75056e-12	0.00164858
																														541	0.001082	0.000350001	0.000700001	1.743e-12	0.00164146
																														542	0.001084	0.000348488	0.000696976	1.73547e-12	0.00163437
																														543	0.001086	0.000346979	0.000693958	1.72795e-12	0.00162729
																														544	0.001088	0.000345474	0.000690947	1.72046e-12	0.00162023
																														545	0.00109	0.000343972	0.000687944	1.71298e-12	0.00161319
																														546	0.001092	0.000342474	0.000684949	1.70552e-12	0.00160617
																														547	0.001094	0.000340981	0.000681961	1.69808e-12	0.00159916
																														548	0.001096	0.000339491	0.000678981	1.69066e-12	0.00159217
																														549	0.001098	0.000338004	0.000676009	1.68326e-12	0.0015852
																														550	0.0011	0.000336522	0.000673044	1.67588e-12	0.00157825
																														551	0.001102	0.000335043	0.000670086	1.66852e-12	0.00157132
																														552	0.001104	0.000333568	0.000667137	1.66117e-12	0.0015644
																														553	0.001106	0.000332097	0.000664195	1.65385e-12	0.0015575
																														554	0.001108	0.00033063	0.000661261	1.64654e-12	0.00155062
																														555	0.00111	0.000329167	0.000658334	1.63925e-12	0.00154376
																														556	0.001112	0.000327708	0.000655415	1.63198e-12	0.00153691
																														557	0.001114	0.000326252	0.000652504	1.62474e-12	0.00153009
																														558	0.001116	0.0003248	0.000649601	1.61751e-12	0.00152328
																														559	0.001118	0.000323353	0.000646705	1.6103e-12	0.00151649
																														560	0.00112	0.000321909	0.000643817	1.6031e-12	0.00150972
																														561	0.001122	0.000320469	0.000640937	1.59593e-12	0.00150296
																														562	0.001124	0.000319032	0.000638065	1.58878e-12	0.00149623
																														563	0.001126	0.0003176	0.0006352	1.58165e-12	0.00148951
																														564	0.001128	0.000316172	0.000632343	1.57454e-12	0.00148281
																														565	0.00113	0.000314747	0.000629494	1.56744e-12	0.00147613
																														566	0.001132	0.000313327	0.000626653	1.56037e-12	0.00146947
																														567	0.001134	0.00031191	0.00062382	1.55331e-12	0.00146282
																														568	0.001136	0.000310497	0.000620995	1.54628e-12	0.0014562
																														569	0.001138	0.000309089	0.000618177	1.53926e-12	0.00144959
																														570	0.00114	0.000307684	0.000615367	1.53226e-12	0.001443
																														571	0.001142	0.000306283	0.000612566	1.52529e-12	0.00143643
																														572	0.001144	0.000304886	0.000609772	1.51833e-12	0.00142988
																														573	0.001146	0.000303493	0.000606985	1.51139e-12	0.00142335
																														574	0.001148	0.000302104	0.000604207	1.50448e-12	0.00141683
																														575	0.00115	0.000300719	0.000601437	1.49758e-12	0.00141034
																														576	0.001152	0.000299337	0.000598675	1.4907e-12	0.00140386
																														577	0.001154	0.00029796	0.00059592	1.48384e-12	0.0013974
																														578	0.001156	0.000296587	0.000593174	1.477e-12	0.00139096
																														579	0.001158	0.000295218	0.000590435	1.47018e-12	0.00138454
																														580	0.00116	0.000293852	0.000587704	1.46338e-12	0.00137814
																														581	0.001162	0.000292491	0.000584982	1.4566e-12	0.00137175
																														582	0.001164	0.000291134	0.000582267	1.44984e-12	0.00136538
																														583	0.001166	0.00028978	0.00057956	1.44311e-12	0.00135904
																														584	0.001168	0.000288431	0.000576861	1.43639e-12	0.00135271
																														585	0.00117	0.000287085	0.000574171	1.42968e-12	0.0013464
																														586	0.001172	0.000285744	0.000571488	1.423e-12	0.00134011
																														587	0.001174	0.000284406	0.000568813	1.41634e-12	0.00133384
																														588	0.001176	0.000283073	0.000566146	1.4097e-12	0.00132758
																														589	0.001178	0.000281744	0.000563487	1.40308e-12	0.00132135
																														590	0.00118	0.000280418	0.000560836	1.39648e-12	0.00131513
																														591	0.001182	0.000279097	0.000558193	1.3899e-12	0.00130893
																														592	0.001184	0.000277779	0.000555559	1.38334e-12	0.00130275
																														593	0.001186	0.000276466	0.000552932	1.3768e-12	0.00129659
																														594	0.001188	0.000275156	0.000550313	1.37028e-12	0.00129045
																														595	0.00119	0.000273851	0.000547702	1.36378e-12	0.00128433
																														596	0.001192	0.00027255	0.000545099	1.3573e-12	0.00127823
																														597	0.001194	0.000271252	0.000542505	1.35084e-12	0.00127214
																														598	0.001196	0.000269959	0.000539918	1.3444e-12	0.00126608
																														599	0.001198	0.00026867	0.000537339	1.33797e-12	0.00126003
																														600	0.0012	0.000267384	0.000534769	1.33157e-12	0.001254
																														601	0.001202	0.000266103	0.000532206	1.32519e-12	0.00124799
																														602	0.001204	0.000264826	0.000529651	1.31883e-12	0.001242
																														603	0.001206	0.000263552	0.000527105	1.31249e-12	0.00123603
																														604	0.001208	0.000262283	0.000524566	1.30617e-12	0.00123008
																														605	0.00121	0.000261018	0.000522036	1.29987e-12	0.00122415
																														606	0.001212	0.000259757	0.000519514	1.29359e-12	0.00121823
																														607	0.001214	0.0002585	0.000516999	1.28733e-12	0.00121234
																														608	0.001216	0.000257247	0.000514493	1.28109e-12	0.00120646
																														609	0.001218	0.000255997	0.000511995	1.27487e-12	0.0012006
																														610	0.00122	0.000254752	0.000509505	1.26867e-12	0.00119476
																														611	0.001222	0.000253511	0.000507023	1.26249e-12	0.00118894
																														612	0.001224	0.000252274	0.000504549	1.25633e-12	0.00118314
																														613	0.001226	0.000251041	0.000502083	1.25019e-12	0.00117736
																														614	0.001228	0.000249812	0.000499625	1.24407e-12	0.00117159
																														615	0.00123	0.000248587	0.000497175	1.23797e-12	0.00116585
																														616	0.001232	0.000247366	0.000494733	1.23188e-12	0.00116012
																														617	0.001234	0.00024615	0.000492299	1.22582e-12	0.00115441
																														618	0.001236	0.000244937	0.000489873	1.21978e-12	0.00114873
																														619	0.001238	0.000243728	0.000487456	1.21376e-12	0.00114306
																														620	0.00124	0.000242523	0.000485046	1.20777e-12	0.00113741
																														621	0.001242	0.000241322	0.000482645	1.20179e-12	0.00113178
																														622	0.001244	0.000240126	0.000480251	1.19583e-12	0.00112616
																														623	0.001246	0.000238933	0.000477866	1.18989e-12	0.00112057
																														624	0.001248	0.000237744	0.000475488	1.18397e-12	0.00111499
																														625	0.00125	0.000236559	0.000473119	1.17807e-12	0.00110944
																														626	0.001252	0.000235379	0.000470758	1.17219e-12	0.0011039
																														627	0.001254	0.000234202	0.000468404	1.16633e-12	0.00109838
																														628	0.001256	0.00023303	0.000466059	1.16049e-12	0.00109288
																														629	0.001258	0.000231861	0.000463722	1.15467e-12	0.0010874
																														630	0.00126	0.000230696	0.000461393	1.14887e-12	0.00108194
																														631	0.001262	0.000229536	0.000459071	1.14309e-12	0.0010765
																														632	0.001264	0.000228379	0.000456758	1.13733e-12	0.00107107
																														633	0.001266	0.000227227	0.000454453	1.13159e-12	0.00106567
																														634	0.001268	0.000226078	0.000452156	1.12587e-12	0.00106028
																														635	0.00127	0.000224933	0.000449867	1.12017e-12	0.00105491
																														636	0.001272	0.000223793	0.000447586	1.11449e-12	0.00104956
																														637	0.001274	0.000222656	0.000445313	1.10883e-12	0.00104423
																														638	0.001276	0.000221524	0.000443048	1.10319e-12	0.00103892
																														639	0.001278	0.000220395	0.000440791	1.09757e-12	0.00103363
																														640	0.00128	0.000219271	0.000438542	1.09197e-12	0.00102836
																														641	0.001282	0.00021815	0.0004363	1.08639e-12	0.0010231
																														642	0.001284	0.000217034	0.000434067	1.08083e-12	0.00101786
																														643	0.001286	0.000215921	0.000431842	1.07529e-12	0.00101265
																														644	0.001288	0.000214812	0.000429625	1.06977e-12	0.00100745
																														645	0.00129	0.000213708	0.000427416	1.06427e-12	0.00100227
																														646	0.001292	0.000212607	0.000425215	1.05878e-12	0.000997105
																														647	0.001294	0.000211511	0.000423021	1.05332e-12	0.000991962
																														648	0.001296	0.000210418	0.000420836	1.04788e-12	0.000986837
																														649	0.001298	0.000209329	0.000418658	1.04246e-12	0.000981731
																														650	0.0013	0.000208244	0.000416489	1.03706e-12	0.000976644
																														651	0.001302	0.000207164	0.000414327	1.03168e-12	0.000971575
																														652	0.001304	0.000206087	0.000412174	1.02631e-12	0.000966525
																														653	0.001306	0.000205014	0.000410028	1.02097e-12	0.000961493
																														654	0.001308	0.000203945	0.00040789	1.01565e-12	0.00095648
																														655	0.00131	0.00020288	0.00040576	1.01034e-12	0.000951486
																														656	0.001312	0.000201819	0.000403638	1.00506e-12	0.00094651
																														657	0.001314	0.000200762	0.000401524	9.99795e-13	0.000941552
																														658	0.001316	0.000199709	0.000399418	9.94551e-13	0.000936613
																														659	0.001318	0.00019866	0.00039732	9.89326e-13	0.000931693
																														660	0.00132	0.000197615	0.000395229	9.8412e-13	0.000926791
																														661	0.001322	0.000196573	0.000393146	9.78934e-13	0.000921907
																														662	0.001324	0.000195536	0.000391072	9.73768e-13	0.000917041
																														663	0.001326	0.000194502	0.000389005	9.68621e-13	0.000912195
																														664	0.001328	0.000193473	0.000386945	9.63494e-13	0.000907366
																														665	0.00133	0.000192447	0.000384894	9.58386e-13	0.000902556
																														666	0.001332	0.000191425	0.000382851	9.53298e-13	0.000897764
																														667	0.001334	0.000190407	0.000380815	9.48229e-13	0.00089299
																														668	0.001336	0.000189393	0.000378787	9.43179e-13	0.000888235
																														669	0.001338	0.000188383	0.000376767	9.38149e-13	0.000883498
																														670	0.00134	0.000187377	0.000374754	9.33138e-13	0.000878779
																														671	0.001342	0.000186375	0.00037275	9.28147e-13	0.000874078
																														672	0.001344	0.000185376	0.000370753	9.23175e-13	0.000869396
																														673	0.001346	0.000184382	0.000368764	9.18222e-13	0.000864731
																														674	0.001348	0.000183391	0.000366783	9.13288e-13	0.000860085
																														675	0.00135	0.000182404	0.000364809	9.08374e-13	0.000855457
																														676	0.001352	0.000181421	0.000362843	9.03479e-13	0.000850847
																														677	0.001354	0.000180442	0.000360885	8.98603e-13	0.000846255
																														678	0.001356	0.000179467	0.000358934	8.93746e-13	0.000841681
																														679	0.001358	0.000178496	0.000356991	8.88909e-13	0.000837126
																														680	0.00136	0.000177528	0.000355056	8.8409e-13	0.000832588
																														681	0.001362	0.000176564	0.000353129	8.79291e-13	0.000828068
																														682	0.001364	0.000175605	0.000351209	8.74511e-13	0.000823566
																														683	0.001366	0.000174648	0.000349297	8.69749e-13	0.000819082
																														684	0.001368	0.000173696	0.000347392	8.65007e-13	0.000814616
																														685	0.00137	0.000172748	0.000345495	8.60284e-13	0.000810168
																														686	0.001372	0.000171803	0.000343606	8.55579e-13	0.000805738
																														687	0.001374	0.000170862	0.000341724	8.50894e-13	0.000801325
																														688	0.001376	0.000169925	0.00033985	8.46227e-13	0.00079693
																														689	0.001378	0.000168992	0.000337984	8.41579e-13	0.000792553
																														690	0.00138	0.000168062	0.000336125	8.3695e-13	0.000788194
																														691	0.001382	0.000167137	0.000334273	8.3234e-13	0.000783853
																														692	0.001384	0.000166215	0.000332429	8.27749e-13	0.000779529
																														693	0.001386	0.000165296	0.000330593	8.23176e-13	0.000775223
																														694	0.001388	0.000164382	0.000328764	8.18623e-13	0.000770934
																														695	0.00139	0.000163471	0.000326943	8.14087e-13	0.000766663
																														696	0.001392	0.000162564	0.000325129	8.09571e-13	0.00076241
																														697	0.001394	0.000161661	0.000323322	8.05073e-13	0.000758174
																														698	0.001396	0.000160762	0.000321524	8.00594e-13	0.000753955
																														699	0.001398	0.000159866	0.000319732	7.96133e-13	0.000749754
																														700	0.0014	0.000158974	0.000317948	7.91691e-13	0.000745571
																														701	0.001402	0.000158086	0.000316171	7.87267e-13	0.000741405
																														702	0.001404	0.000157201	0.000314402	7.82862e-13	0.000737256
																														703	0.001406	0.00015632	0.00031264	7.78475e-13	0.000733125
																														704	0.001408	0.000155443	0.000310886	7.74106e-13	0.000729011
																														705	0.00141	0.000154569	0.000309139	7.69756e-13	0.000724914
																														706	0.001412	0.0001537	0.000307399	7.65424e-13	0.000720835
																														707	0.001414	0.000152833	0.000305667	7.61111e-13	0.000716772
																														708	0.001416	0.000151971	0.000303942	7.56815e-13	0.000712727
																														709	0.001418	0.000151112	0.000302224	7.52538e-13	0.000708699
																														710	0.00142	0.000150257	0.000300514	7.48279e-13	0.000704689
																														711	0.001422	0.000149405	0.000298811	7.44039e-13	0.000700695
																														712	0.001424	0.000148557	0.000297115	7.39816e-13	0.000696718
																														713	0.001426	0.000147713	0.000295426	7.35612e-13	0.000692759
																														714	0.001428	0.000146873	0.000293745	7.31425e-13	0.000688816
																														715	0.00143	0.000146035	0.000292071	7.27257e-13	0.00068489
																														716	0.001432	0.000145202	0.000290404	7.23106e-13	0.000680982
																														717	0.001434	0.000144372	0.000288744	7.18974e-13	0.00067709
																														718	0.001436	0.000143546	0.000287092	7.14859e-13	0.000673215
																														719	0.001438	0.000142723	0.000285447	7.10762e-13	0.000669357
																														720	0.00144	0.000141904	0.000283808	7.06683e-13	0.000665516
																														721	0.001442	0.000141089	0.000282177	7.02622e-13	0.000661691
																														722	0.001444	0.000140277	0.000280554	6.98579e-13	0.000657883
																														723	0.001446	0.000139468	0.000278937	6.94553e-13	0.000654092
																														724	0.001448	0.000138664	0.000277327	6.90545e-13	0.000650317
																														725	0.00145	0.000137862	0.000275725	6.86554e-13	0.000646559
																														726	0.001452	0.000137065	0.000274129	6.82582e-13	0.000642818
																														727	0.001454	0.00013627	0.000272541	6.78626e-13	0.000639093
																														728	0.001456	0.00013548	0.000270959	6.74689e-13	0.000635385
																														729	0.001458	0.000134692	0.000269385	6.70768e-13	0.000631693
																														730	0.00146	0.000133909	0.000267817	6.66866e-13	0.000628017
																														731	0.001462	0.000133129	0.000266257	6.6298e-13	0.000624358
																														732	0.001464	0.000132352	0.000264704	6.59112e-13	0.000620716
																														733	0.001466	0.000131579	0.000263157	6.55261e-13	0.000617089
																														734	0.001468	0.000130809	0.000261618	6.51428e-13	0.000613479
																														735	0.00147	0.000130043	0.000260085	6.47612e-13	0.000609885
																														736	0.001472	0.00012928	0.000258559	6.43813e-13	0.000606308
																														737	0.001474	0.00012852	0.000257041	6.40031e-13	0.000602746
																														738	0.001476	0.000127764	0.000255529	6.36266e-13	0.000599201
																														739	0.001478	0.000127012	0.000254024	6.32519e-13	0.000595672
																														740	0.00148	0.000126263	0.000252525	6.28788e-13	0.000592158
																														741	0.001482	0.000125517	0.000251034	6.25075e-13	0.000588661
																														742	0.001484	0.000124775	0.000249549	6.21378e-13	0.00058518
																														743	0.001486	0.000124036	0.000248072	6.17698e-13	0.000581715
																														744	0.001488	0.0001233	0.000246601	6.14036e-13	0.000578265
																														745	0.00149	0.000122568	0.000245136	6.1039e-13	0.000574832
																														746	0.001492	0.000121839	0.000243679	6.06761e-13	0.000571414
																														747	0.001494	0.000121114	0.000242228	6.03148e-13	0.000568012
																														748	0.001496	0.000120392	0.000240784	5.99552e-13	0.000564626
																														749	0.001498	0.000119673	0.000239347	5.95973e-13	0.000561255
																														750	0.0015	0.000118958	0.000237916	5.92411e-13	0.0005579
																														751	0.001502	0.000118246	0.000236492	5.88865e-13	0.000554561
																														752	0.001504	0.000117537	0.000235075	5.85336e-13	0.000551237
																														753	0.001506	0.000116832	0.000233664	5.81823e-13	0.000547929
																														754	0.001508	0.00011613	0.00023226	5.78327e-13	0.000544637
																														755	0.00151	0.000115431	0.000230862	5.74847e-13	0.000541359
																														756	0.001512	0.000114736	0.000229471	5.71383e-13	0.000538098
																														757	0.001514	0.000114043	0.000228087	5.67936e-13	0.000534851
																														758	0.001516	0.000113354	0.000226709	5.64505e-13	0.00053162
																														759	0.001518	0.000112669	0.000225338	5.61091e-13	0.000528404
																														760	0.00152	0.000111986	0.000223973	5.57692e-13	0.000525204
																														761	0.001522	0.000111307	0.000222614	5.5431e-13	0.000522019
																														762	0.001524	0.000110631	0.000221262	5.50943e-13	0.000518848
																														763	0.001526	0.000109958	0.000219917	5.47593e-13	0.000515693
																														764	0.001528	0.000109289	0.000218578	5.44259e-13	0.000512553
																														765	0.00153	0.000108623	0.000217245	5.40941e-13	0.000509429
																														766	0.001532	0.00010796	0.000215919	5.37639e-13	0.000506319
																														767	0.001534	0.0001073	0.000214599	5.34352e-13	0.000503224
																														768	0.001536	0.000106643	0.000213286	5.31082e-13	0.000500144
																														769	0.001538	0.000105989	0.000211979	5.27827e-13	0.000497079
																														770	0.00154	0.000105339	0.000210678	5.24588e-13	0.000494028
																														771	0.001542	0.000104692	0.000209383	5.21365e-13	0.000490993
																														772	0.001544	0.000104048	0.000208095	5.18157e-13	0.000487972
																														773	0.001546	0.000103407	0.000206813	5.14965e-13	0.000484966
																														774	0.001548	0.000102769	0.000205538	5.11789e-13	0.000481975
																														775	0.00155	0.000102134	0.000204268	5.08628e-13	0.000478998
																														776	0.001552	0.000101502	0.000203005	5.05482e-13	0.000476036
																														777	0.001554	0.000100874	0.000201748	5.02352e-13	0.000473088
																														778	0.001556	0.000100249	0.000200497	4.99238e-13	0.000470155
																														779	0.001558	9.96262e-05	0.000199252	4.96138e-13	0.000467236
																														780	0.00156	9.90069e-05	0.000198014	4.93055e-13	0.000464332
																														781	0.001562	9.83907e-05	0.000196781	4.89986e-13	0.000461442
																														782	0.001564	9.77776e-05	0.000195555	4.86932e-13	0.000458566
																														783	0.001566	9.71675e-05	0.000194335	4.83894e-13	0.000455705
																														784	0.001568	9.65604e-05	0.000193121	4.80871e-13	0.000452858
																														785	0.00157	9.59563e-05	0.000191913	4.77862e-13	0.000450025
																														786	0.001572	9.53553e-05	0.000190711	4.74869e-13	0.000447206
																														787	0.001574	9.47573e-05	0.000189515	4.71891e-13	0.000444401
																														788	0.001576	9.41622e-05	0.000188324	4.68928e-13	0.000441611
																														789	0.001578	9.35702e-05	0.00018714	4.65979e-13	0.000438834
																														790	0.00158	9.29811e-05	0.000185962	4.63046e-13	0.000436071
																														791	0.001582	9.2395e-05	0.00018479	4.60127e-13	0.000433323
																														792	0.001584	9.18119e-05	0.000183624	4.57223e-13	0.000430588
																														793	0.001586	9.12317e-05	0.000182463	4.54334e-13	0.000427867
																														794	0.001588	9.06544e-05	0.000181309	4.51459e-13	0.00042516
																														795	0.00159	9.00801e-05	0.00018016	4.48599e-13	0.000422466
																														796	0.001592	8.95087e-05	0.000179017	4.45754e-13	0.000419786
																														797	0.001594	8.89403e-05	0.000177881	4.42923e-13	0.00041712
																														798	0.001596	8.83747e-05	0.000176749	4.40106e-13	0.000414468
																														799	0.001598	8.7812e-05	0.000175624	4.37304e-13	0.000411829
																														800	0.0016	8.72522e-05	0.000174504	4.34516e-13	0.000409203
																														801	0.001602	8.66953e-05	0.000173391	4.31743e-13	0.000406592
																														802	0.001604	8.61412e-05	0.000172282	4.28983e-13	0.000403993
																														803	0.001606	8.559e-05	0.00017118	4.26238e-13	0.000401408
																														804	0.001608	8.50417e-05	0.000170083	4.23508e-13	0.000398836
																														805	0.00161	8.44962e-05	0.000168992	4.20791e-13	0.000396278
																														806	0.001612	8.39535e-05	0.000167907	4.18088e-13	0.000393733
																														807	0.001614	8.34136e-05	0.000166827	4.154e-13	0.000391201
																														808	0.001616	8.28766e-05	0.000165753	4.12725e-13	0.000388682
																														809	0.001618	8.23423e-05	0.000164685	4.10065e-13	0.000386176
																														810	0.00162	8.18108e-05	0.000163622	4.07418e-13	0.000383684
																														811	0.001622	8.12821e-05	0.000162564	4.04785e-13	0.000381204
																														812	0.001624	8.07562e-05	0.000161512	4.02166e-13	0.000378738
																														813	0.001626	8.02331e-05	0.000160466	3.99561e-13	0.000376284
																														814	0.001628	7.97127e-05	0.000159425	3.96969e-13	0.000373844
																														815	0.00163	7.9195e-05	0.00015839	3.94391e-13	0.000371416
																														816	0.001632	7.86801e-05	0.00015736	3.91827e-13	0.000369001
																														817	0.001634	7.81678e-05	0.000156336	3.89276e-13	0.000366599
																														818	0.001636	7.76583e-05	0.000155317	3.86739e-13	0.000364209
																														819	0.001638	7.71516e-05	0.000154303	3.84215e-13	0.000361832
																														820	0.00164	7.66475e-05	0.000153295	3.81704e-13	0.000359468
																														821	0.001642	7.6146e-05	0.000152292	3.79207e-13	0.000357117
																														822	0.001644	7.56473e-05	0.000151295	3.76724e-13	0.000354778
																														823	0.001646	7.51512e-05	0.000150302	3.74253e-13	0.000352451
																														824	0.001648	7.46578e-05	0.000149316	3.71796e-13	0.000350137
																														825	0.00165	7.4167e-05	0.000148334	3.69352e-13	0.000347835
																														826	0.001652	7.36789e-05	0.000147358	3.66921e-13	0.000345546
																														827	0.001654	7.31934e-05	0.000146387	3.64503e-13	0.000343269
																														828	0.001656	7.27105e-05	0.000145421	3.62098e-13	0.000341004
																														829	0.001658	7.22302e-05	0.00014446	3.59707e-13	0.000338752
																														830	0.00166	7.17525e-05	0.000143505	3.57328e-13	0.000336512
																														831	0.001662	7.12774e-05	0.000142555	3.54962e-13	0.000334283
																														832	0.001664	7.08049e-05	0.00014161	3.52609e-13	0.000332067
																														833	0.001666	7.0335e-05	0.00014067	3.50268e-13	0.000329863
																														834	0.001668	6.98676e-05	0.000139735	3.47941e-13	0.000327671
																														835	0.00167	6.94028e-05	0.000138806	3.45626e-13	0.000325491
																														836	0.001672	6.89405e-05	0.000137881	3.43324e-13	0.000323323
																														837	0.001674	6.84807e-05	0.000136961	3.41034e-13	0.000321167
																														838	0.001676	6.80235e-05	0.000136047	3.38757e-13	0.000319023
																														839	0.001678	6.75687e-05	0.000135137	3.36492e-13	0.00031689
																														840	0.00168	6.71165e-05	0.000134233	3.3424e-13	0.000314769
																														841	0.001682	6.66668e-05	0.000133334	3.32001e-13	0.00031266
																														842	0.001684	6.62195e-05	0.000132439	3.29773e-13	0.000310562
																														843	0.001686	6.57748e-05	0.00013155	3.27558e-13	0.000308476
																														844	0.001688	6.53325e-05	0.000130665	3.25356e-13	0.000306402
																														845	0.00169	6.48926e-05	0.000129785	3.23165e-13	0.000304339
																														846	0.001692	6.44552e-05	0.00012891	3.20987e-13	0.000302288
																														847	0.001694	6.40202e-05	0.00012804	3.18821e-13	0.000300248
																														848	0.001696	6.35877e-05	0.000127175	3.16667e-13	0.000298219
																														849	0.001698	6.31576e-05	0.000126315	3.14525e-13	0.000296202
																														850	0.0017	6.27298e-05	0.00012546	3.12395e-13	0.000294196
																														851	0.001702	6.23045e-05	0.000124609	3.10276e-13	0.000292201
																														852	0.001704	6.18816e-05	0.000123763	3.0817e-13	0.000290218
																														853	0.001706	6.1461e-05	0.000122922	3.06076e-13	0.000288246
																														854	0.001708	6.10428e-05	0.000122086	3.03993e-13	0.000286284
																														855	0.00171	6.0627e-05	0.000121254	3.01923e-13	0.000284334
																														856	0.001712	6.02136e-05	0.000120427	2.99863e-13	0.000282395
																														857	0.001714	5.98024e-05	0.000119605	2.97816e-13	0.000280467
																														858	0.001716	5.93936e-05	0.000118787	2.9578e-13	0.00027855
																														859	0.001718	5.89871e-05	0.000117974	2.93756e-13	0.000276643
																														860	0.00172	5.8583e-05	0.000117166	2.91743e-13	0.000274748
																														861	0.001722	5.81811e-05	0.000116362	2.89742e-13	0.000272863
																														862	0.001724	5.77816e-05	0.000115563	2.87752e-13	0.000270989
																														863	0.001726	5.73843e-05	0.000114769	2.85774e-13	0.000269126
																														864	0.001728	5.69893e-05	0.000113979	2.83807e-13	0.000267274
																														865	0.00173	5.65965e-05	0.000113193	2.81851e-13	0.000265432
																														866	0.001732	5.62061e-05	0.000112412	2.79906e-13	0.0002636
																														867	0.001734	5.58178e-05	0.000111636	2.77973e-13	0.00026178
																														868	0.001736	5.54318e-05	0.000110864	2.76051e-13	0.000259969
																														869	0.001738	5.50481e-05	0.000110096	2.74139e-13	0.000258169
																														870	0.00174	5.46665e-05	0.000109333	2.72239e-13	0.00025638
																														871	0.001742	5.42872e-05	0.000108574	2.7035e-13	0.000254601
																														872	0.001744	5.391e-05	0.00010782	2.68472e-13	0.000252832
																														873	0.001746	5.35351e-05	0.00010707	2.66605e-13	0.000251074
																														874	0.001748	5.31623e-05	0.000106325	2.64748e-13	0.000249326
																														875	0.00175	5.27918e-05	0.000105584	2.62903e-13	0.000247588
																														876	0.001752	5.24233e-05	0.000104847	2.61068e-13	0.00024586
																														877	0.001754	5.20571e-05	0.000104114	2.59244e-13	0.000244142
																														878	0.001756	5.16929e-05	0.000103386	2.57431e-13	0.000242434
																														879	0.001758	5.1331e-05	0.000102662	2.55628e-13	0.000240737
																														880	0.00176	5.09711e-05	0.000101942	2.53836e-13	0.000239049
																														881	0.001762	5.06134e-05	0.000101227	2.52054e-13	0.000237371
																														882	0.001764	5.02577e-05	0.000100515	2.50283e-13	0.000235703
																														883	0.001766	4.99042e-05	9.98084e-05	2.48523e-13	0.000234045
																														884	0.001768	4.95527e-05	9.91055e-05	2.46773e-13	0.000232397
																														885	0.00177	4.92034e-05	9.84068e-05	2.45033e-13	0.000230759
																														886	0.001772	4.88561e-05	9.77122e-05	2.43303e-13	0.00022913
																														887	0.001774	4.85109e-05	9.70217e-05	2.41584e-13	0.000227511
																														888	0.001776	4.81677e-05	9.63354e-05	2.39875e-13	0.000225901
																														889	0.001778	4.78266e-05	9.56531e-05	2.38176e-13	0.000224301
																														890	0.00178	4.74875e-05	9.4975e-05	2.36488e-13	0.000222711
																														891	0.001782	4.71504e-05	9.43008e-05	2.34809e-13	0.00022113
																														892	0.001784	4.68154e-05	9.36307e-05	2.33141e-13	0.000219559
																														893	0.001786	4.64823e-05	9.29647e-05	2.31482e-13	0.000217997
																														894	0.001788	4.61513e-05	9.23026e-05	2.29833e-13	0.000216445
																														895	0.00179	4.58222e-05	9.16445e-05	2.28195e-13	0.000214901
																														896	0.001792	4.54952e-05	9.09904e-05	2.26566e-13	0.000213367
																														897	0.001794	4.51701e-05	9.03402e-05	2.24947e-13	0.000211843
																														898	0.001796	4.4847e-05	8.96939e-05	2.23338e-13	0.000210327
																														899	0.001798	4.45258e-05	8.90516e-05	2.21738e-13	0.000208821
																														900	0.0018	4.42066e-05	8.84131e-05	2.20149e-13	0.000207324
																														901	0.001802	4.38893e-05	8.77786e-05	2.18569e-13	0.000205836
																														902	0.001804	4.35739e-05	8.71479e-05	2.16998e-13	0.000204357
																														903	0.001806	4.32605e-05	8.6521e-05	2.15437e-13	0.000202887
																														904	0.001808	4.2949e-05	8.58979e-05	2.13886e-13	0.000201426
																														905	0.00181	4.26393e-05	8.52787e-05	2.12344e-13	0.000199974
																														906	0.001812	4.23316e-05	8.46632e-05	2.10811e-13	0.000198531
																														907	0.001814	4.20258e-05	8.40515e-05	2.09288e-13	0.000197096
																														908	0.001816	4.17218e-05	8.34436e-05	2.07774e-13	0.000195671
																														909	0.001818	4.14197e-05	8.28394e-05	2.0627e-13	0.000194254
																														910	0.00182	4.11194e-05	8.22389e-05	2.04775e-13	0.000192846
																														911	0.001822	4.0821e-05	8.16421e-05	2.03289e-13	0.000191446
																														912	0.001824	4.05245e-05	8.1049e-05	2.01812e-13	0.000190055
																														913	0.001826	4.02298e-05	8.04595e-05	2.00344e-13	0.000188673
																														914	0.001828	3.99369e-05	7.98737e-05	1.98886e-13	0.0001873
																														915	0.00183	3.96458e-05	7.92916e-05	1.97436e-13	0.000185934
																														916	0.001832	3.93565e-05	7.8713e-05	1.95995e-13	0.000184578
																														917	0.001834	3.9069e-05	7.81381e-05	1.94564e-13	0.00018323
																														918	0.001836	3.87834e-05	7.75667e-05	1.93141e-13	0.00018189
																														919	0.001838	3.84994e-05	7.69989e-05	1.91727e-13	0.000180558
																														920	0.00184	3.82173e-05	7.64346e-05	1.90322e-13	0.000179235
																														921	0.001842	3.79369e-05	7.58739e-05	1.88926e-13	0.00017792
																														922	0.001844	3.76583e-05	7.53167e-05	1.87538e-13	0.000176613
																														923	0.001846	3.73815e-05	7.47629e-05	1.8616e-13	0.000175315
																														924	0.001848	3.71063e-05	7.42127e-05	1.8479e-13	0.000174025
																														925	0.00185	3.68329e-05	7.36659e-05	1.83428e-13	0.000172742
																														926	0.001852	3.65613e-05	7.31225e-05	1.82075e-13	0.000171468
																														927	0.001854	3.62913e-05	7.25826e-05	1.80731e-13	0.000170202
																														928	0.001856	3.6023e-05	7.20461e-05	1.79395e-13	0.000168944
																														929	0.001858	3.57565e-05	7.1513e-05	1.78067e-13	0.000167694
																														930	0.00186	3.54916e-05	7.09832e-05	1.76748e-13	0.000166452
																														931	0.001862	3.52284e-05	7.04568e-05	1.75438e-13	0.000165217
																														932	0.001864	3.49669e-05	6.99338e-05	1.74135e-13	0.000163991
																														933	0.001866	3.4707e-05	6.94141e-05	1.72841e-13	0.000162772
																														934	0.001868	3.44488e-05	6.88977e-05	1.71555e-13	0.000161561
																														935	0.00187	3.41923e-05	6.83846e-05	1.70278e-13	0.000160358
																														936	0.001872	3.39374e-05	6.78747e-05	1.69008e-13	0.000159163
																														937	0.001874	3.36841e-05	6.73682e-05	1.67747e-13	0.000157975
																														938	0.001876	3.34324e-05	6.68649e-05	1.66494e-13	0.000156794
																														939	0.001878	3.31824e-05	6.63648e-05	1.65248e-13	0.000155622
																														940	0.00188	3.29339e-05	6.58679e-05	1.64011e-13	0.000154457
																														941	0.001882	3.26871e-05	6.53742e-05	1.62782e-13	0.000153299
																														942	0.001884	3.24419e-05	6.48837e-05	1.6156e-13	0.000152149
																														943	0.001886	3.21982e-05	6.43964e-05	1.60347e-13	0.000151006
																														944	0.001888	3.19561e-05	6.39122e-05	1.59141e-13	0.000149871
																														945	0.00189	3.17156e-05	6.34312e-05	1.57944e-13	0.000148743
																														946	0.001892	3.14766e-05	6.29532e-05	1.56754e-13	0.000147622
																														947	0.001894	3.12392e-05	6.24784e-05	1.55571e-13	0.000146508
																														948	0.001896	3.10033e-05	6.20066e-05	1.54397e-13	0.000145402
																														949	0.001898	3.0769e-05	6.1538e-05	1.5323e-13	0.000144303
																														950	0.0019	3.05362e-05	6.10723e-05	1.5207e-13	0.000143211
																														951	0.001902	3.03049e-05	6.06098e-05	1.50918e-13	0.000142127
																														952	0.001904	3.00751e-05	6.01502e-05	1.49774e-13	0.000141049
																														953	0.001906	2.98468e-05	5.96936e-05	1.48637e-13	0.000139978
																														954	0.001908	2.962e-05	5.92401e-05	1.47508e-13	0.000138915
																														955	0.00191	2.93947e-05	5.87895e-05	1.46386e-13	0.000137858
																														956	0.001912	2.91709e-05	5.83419e-05	1.45271e-13	0.000136808
																														957	0.001914	2.89486e-05	5.78972e-05	1.44164e-13	0.000135766
																														958	0.001916	2.87277e-05	5.74554e-05	1.43064e-13	0.00013473
																														959	0.001918	2.85083e-05	5.70166e-05	1.41971e-13	0.000133701
																														960	0.00192	2.82903e-05	5.65806e-05	1.40886e-13	0.000132679
																														961	0.001922	2.80738e-05	5.61476e-05	1.39807e-13	0.000131663
																														962	0.001924	2.78587e-05	5.57174e-05	1.38736e-13	0.000130654
																														963	0.001926	2.7645e-05	5.52901e-05	1.37672e-13	0.000129652
																														964	0.001928	2.74328e-05	5.48656e-05	1.36615e-13	0.000128657
																														965	0.00193	2.7222e-05	5.44439e-05	1.35565e-13	0.000127668
																														966	0.001932	2.70125e-05	5.4025e-05	1.34522e-13	0.000126686
																														967	0.001934	2.68045e-05	5.3609e-05	1.33486e-13	0.00012571
																														968	0.001936	2.65978e-05	5.31957e-05	1.32457e-13	0.000124741
																														969	0.001938	2.63926e-05	5.27852e-05	1.31435e-13	0.000123778
																														970	0.00194	2.61887e-05	5.23774e-05	1.3042e-13	0.000122822
																														971	0.001942	2.59862e-05	5.19723e-05	1.29411e-13	0.000121872
																														972	0.001944	2.5785e-05	5.157e-05	1.28409e-13	0.000120929
																														973	0.001946	2.55852e-05	5.11704e-05	1.27414e-13	0.000119992
																														974	0.001948	2.53867e-05	5.07735e-05	1.26426e-13	0.000119061
																														975	0.00195	2.51896e-05	5.03792e-05	1.25444e-13	0.000118137
																														976	0.001952	2.49938e-05	4.99876e-05	1.24469e-13	0.000117218
																														977	0.001954	2.47993e-05	4.95987e-05	1.23501e-13	0.000116306
																														978	0.001956	2.46062e-05	4.92124e-05	1.22539e-13	0.0001154
																														979	0.001958	2.44143e-05	4.88287e-05	1.21583e-13	0.000114501
																														980	0.00196	2.42238e-05	4.84476e-05	1.20635e-13	0.000113607
																														981	0.001962	2.40346e-05	4.80691e-05	1.19692e-13	0.000112719
																														982	0.001964	2.38466e-05	4.76932e-05	1.18756e-13	0.000111838
																														983	0.001966	2.36599e-05	4.73198e-05	1.17826e-13	0.000110962
																														984	0.001968	2.34745e-05	4.6949e-05	1.16903e-13	0.000110093
																														985	0.00197	2.32904e-05	4.65807e-05	1.15986e-13	0.000109229
																														986	0.001972	2.31075e-05	4.6215e-05	1.15075e-13	0.000108372
																														987	0.001974	2.29259e-05	4.58517e-05	1.14171e-13	0.00010752
																														988	0.001976	2.27455e-05	4.5491e-05	1.13272e-13	0.000106674
																														989	0.001978	2.25663e-05	4.51327e-05	1.1238e-13	0.000105834
																														990	0.00198	2.23884e-05	4.47768e-05	1.11494e-13	0.000104999
																														991	0.001982	2.22117e-05	4.44235e-05	1.10614e-13	0.000104171
																														992	0.001984	2.20363e-05	4.40725e-05	1.09741e-13	0.000103348
																														993	0.001986	2.1862e-05	4.3724e-05	1.08873e-13	0.00010253
																														994	0.001988	2.1689e-05	4.33779e-05	1.08011e-13	0.000101719
																														995	0.00199	2.15171e-05	4.30342e-05	1.07155e-13	0.000100913
																														996	0.001992	2.13464e-05	4.26929e-05	1.06305e-13	0.000100112
																														997	0.001994	2.1177e-05	4.23539e-05	1.05461e-13	9.93176e-05
																														998	0.001996	2.10087e-05	4.20173e-05	1.04623e-13	9.85283e-05
[truncated: 2 more rows]

## Sheet: H2O viscosity temp. dependence
T/°C	η (mPa.s)	η (Pa.s)	dη/dT (Pa.s/K)	(1/η) (dη/dT) (1/K)
2	1.6735	0.0016735
3	1.619	0.001619	-5.45e-05	-0.0325665
4	1.5673	0.0015673	-5.17e-05	-0.0319333
5	1.5182	0.0015182	-4.91e-05	-0.0313278
6	1.4715	0.0014715	-4.67e-05	-0.0307601
7	1.4271	0.0014271	-4.44e-05	-0.0301733
8	1.3847	0.0013847	-4.24e-05	-0.0297106
9	1.3444	0.0013444	-4.03e-05	-0.0291038
10	1.3059	0.0013059	-3.85e-05	-0.0286373
11	1.2692	0.0012692	-3.67e-05	-0.0281032
12	1.234	0.001234	-3.52e-05	-0.027734
13	1.2005	0.0012005	-3.35e-05	-0.0271475
14	1.1683	0.0011683	-3.22e-05	-0.0268222
15	1.1375	0.0011375	-3.08e-05	-0.0263631
16	1.1081	0.0011081	-2.94e-05	-0.0258462
17	1.0798	0.0010798	-2.83e-05	-0.0255392
18	1.0526	0.0010526	-2.72e-05	-0.0251898
19	1.0266	0.0010266	-2.6e-05	-0.0247007
20	1.0016	0.0010016	-2.5e-05	-0.0243522
21	0.9775	0.0009775	-2.41e-05	-0.0240615
22	0.9544	0.0009544	-2.31e-05	-0.0236317
23	0.9321	0.0009321	-2.23e-05	-0.0233655
24	0.9107	0.0009107	-2.14e-05	-0.0229589
25	0.89	0.00089	-2.07e-05	-0.0227298
26	0.8701	0.0008701	-1.99e-05	-0.0223596
27	0.8509	0.0008509	-1.92e-05	-0.0220664
28	0.8324	0.0008324	-1.85e-05	-0.0217417
29	0.8145	0.0008145	-1.79e-05	-0.0215041
30	0.7972	0.0007972	-1.73e-05	-0.02124
31	0.7805	0.0007805	-1.67e-05	-0.0209483
32	0.7644	0.0007644	-1.61e-05	-0.0206278
33	0.7488	0.0007488	-1.56e-05	-0.0204082
34	0.7337	0.0007337	-1.51e-05	-0.0201656
35	0.7191	0.0007191	-1.46e-05	-0.0198991
36	0.705	0.000705	-1.41e-05	-0.0196078
37	0.6913	0.0006913	-1.37e-05	-0.0194326
38	0.678	0.000678	-1.33e-05	-0.0192391
39	0.6652	0.0006652	-1.28e-05	-0.0188791		quadratic approximation of viscosity-temperature dependence
40	0.6527	0.0006527	-1.25e-05	-0.0187913		viscosity/(Pa.s) = A (t/°C)^2 + B (t/°C) + C
45	0.5958	0.0005958	-1.138e-05	-0.0174353		A	5.08e-07
50	0.5465	0.0005465	-9.86e-06	-0.0165492		B	-4.694e-05
55	0.5036	0.0005036	-8.58e-06	-0.0156999		C	0.00174
60	0.466	0.000466	-7.52e-06	-0.0149325
65	0.4329	0.0004329	-6.62e-06	-0.014206		Viscosity vs. temperature data taken from
70	0.4035	0.0004035	-5.88e-06	-0.0135828		https://wiki.anton-paar.com/be-en/water/
75	0.3774	0.0003774	-5.22e-06	-0.0129368		and cross-checked with
80	0.354	0.000354	-4.68e-06	-0.0124006		https://www.engineeringtoolbox.com/water-dynamic-kinematic-viscosity-d_596.html
Determination of temperature in the PEF experiment based on measured initial and final current values
initial temperature	Ti	22	°C	(measured independently by a thermometer)
initial current in PEF	Ii	13	A	(first pulse)
final current in PEF	If	14	A	(last pulse)
initial viscosity	ηi	0.000953192	Pa.s	(first pulse)
final viscosity	ηf	0.000885107	Pa.s	(last pulse)
final temperature	Tf	67.4529	°C	(two solutions because quadratic approximation is considered)
final temperature	Tf	24.9487	°C	(take the lower value)
